# Supplementary material for: (tert-But­yl)(2-hy­droxy­eth­yl)ammonium chloride
Source: Acta Crystallogr Sect E Struct Rep Online. 2014 Jun 18;70(Pt 7):o783. doi: 10.1107/S1600536814012847 (PMC4120598; doi:10.1107/S1600536814012847)
Supplement: Supplementary file 1 [file e-70-0o783-sup1.cif]

##############################################################################
#                                                                            #
# This CIF contains the data in a paper accepted for publication in          #
# Acta Crystallographica Section E. It conforms to the requirements of       #
# Notes for Authors for Acta Crystallographica Section E, and has been       #
# peer reviewed under the auspices of the IUCr Commission on Journals.       #
#                                                                            #
# Full details of the Crystallographic Information File format               #
# are given in the paper "The Crystallographic Information File (CIF):       #
# a New Standard Archive File for Crystallography" by S. R. Hall, F. H.      #
# Allen and I. D. Brown [Acta Cryst. (1991), A47, 655-685].                  #
#                                                                            #
# The current version of the core CIF dictionary is obtainable from          #
# ftp://ftp.iucr.org/pub/cif_core.dic.                                       #
#                                                                            #
# Software is freely available for graphical display of the structure(s)     #
# in this CIF. For information consult the CIF software page                 #
# http://www.iucr.org/resources/cif/software.                                #
#                                                                            #
# This file may be used for bona fide research purposes within the           #
# scientific community so long as proper attribution is given to the journal # 
# article from which it was obtained.                                        #
#                                                                            #
##############################################################################
data_I
_audit_creation_method     SHELXL-2013
_journal_date_recd_electronic     2014-02-18
_journal_date_accepted     2014-06-02
_journal_name_full     'Acta Crystallographica, Section E'
_journal_year     2014
_journal_volume     70
_journal_issue      7
_journal_page_first     o783
_journal_page_last     o783
_journal_paper_category     QO
_journal_paper_doi     10.1107/S1600536814012847
_journal_coeditor_code     GW2144
_publ_contact_author_name     'Valerio-C\'ardenas Cintya'
_publ_contact_author_address
;
 Instituto de Qu\'imica, Universidad Nacional Aut\'onoma de M\'exico, Circuito
 Exterior, Ciudad Universitaria, Coyoac\'an, M\'exico, D.F., 04510, M\'exico
;
_publ_contact_author_email     'cintyavc@hotmail.com'
_publ_contact_author_fax     '+ 52 5556162203'
_publ_contact_author_phone     '+52 5556224514'
_publ_section_title
;
(<i>tert</i>-Butyl)(2-hydroxyethyl)ammonium chloride
;
loop_
    _publ_author_name
    _publ_author_footnote
    _publ_author_address
    'Cintya Valerio-C\'ardenas' .
;
Instituto de Qu\'imica, Universidad Nacional Aut\'onoma de M\'exico
Circuito Exterior, Ciudad Universitaria, Coyoac\'an, M\'exico, DF 04510,
Mexico
;
    'Sim\'on Hern\'andez-Ortega' .
;
Instituto de Qu\'imica, Universidad Nacional Aut\'onoma de M\'exico
Circuito Exterior, Ciudad Universitaria, Coyoac\'an, M\'exico, DF 04510,
Mexico
;
    'David Morales-Morales' .
;
Instituto de Qu\'imica, Universidad Nacional Aut\'onoma de M\'exico
Circuito Exterior, Ciudad Universitaria, Coyoac\'an, M\'exico, DF 04510,
Mexico
;
_database_code_depnum_ccdc_archive     'CCDC 1006385'
_chemical_name_systematic
;
(<i>tert</i>-Butyl)(2-hydroxyethyl)ammonium chloride
;
_chemical_name_common     ?
_chemical_formula_moiety     'C6 H16 N O +, Cl -'
_chemical_formula_sum     'C6 H16 Cl N O'
_chemical_formula_iupac     'C6 H16 N O +, Cl -'
_chemical_formula_weight     153.65
_chemical_melting_point     ?
_symmetry_space_group_name_H-M     'P 21/c'
_symmetry_space_group_name_Hall     '-P 2ybc'
_shelx_space_group_comment
;
The symmetry employed for this shelxl refinement is uniquely defined
by the following loop, which should always be used as a source of
symmetry information in preference to the above space-group names.
They are only intended as comments.
;
_space_group_crystal_system     monoclinic
loop_
    _space_group_symop_operation_xyz
    'x, y, z'
    '-x, y+1/2, -z+1/2'
    '-x, -y, -z'
    'x, -y-1/2, z-1/2'
_cell_length_a     8.5204(3)
_cell_length_b     7.8742(3)
_cell_length_c     14.1844(5)
_cell_angle_alpha     90
_cell_angle_beta     105.8040(10)
_cell_angle_gamma     90
_cell_volume     915.68(6)
_cell_formula_units_Z     4
_cell_measurement_reflns_used     2475
_cell_measurement_theta_min     2.48
_cell_measurement_theta_max     25.25
_cell_measurement_temperature     298(2)
_exptl_crystal_description     prism
_exptl_crystal_colour     colourless
_exptl_crystal_size_max     0.395
_exptl_crystal_size_mid     0.095
_exptl_crystal_size_min     0.030
_exptl_crystal_density_diffrn     1.115
_exptl_crystal_density_meas     .
_exptl_crystal_density_method     ?
_exptl_crystal_F_000     336
_exptl_absorpt_coefficient_mu     0.353
_exptl_absorpt_correction_type     none
_exptl_absorpt_process_details     ?
_shelx_estimated_absorpt_T_min     0.873
_shelx_estimated_absorpt_T_max     0.989
_exptl_absorpt_correction_T_min     ?
_exptl_absorpt_correction_T_max     ?
_exptl_special_details     ?
_diffrn_ambient_temperature     298(2)
_diffrn_radiation_type     MoK\a
_diffrn_radiation_wavelength     0.71073
_diffrn_measurement_device_type     'Bruker APEXII CCD area-detector'
_diffrn_measurement_method     'omega scans'
_diffrn_detector_area_resol_mean     0.83
_diffrn_reflns_number     5487
_diffrn_reflns_av_R_equivalents     0.0579
_diffrn_reflns_theta_min     2.484
_diffrn_reflns_theta_max     25.298
_diffrn_reflns_theta_full     25.242
_diffrn_measured_fraction_theta_max     0.998
_diffrn_measured_fraction_theta_full     0.998
_diffrn_reflns_limit_h_min     -5
_diffrn_reflns_limit_h_max     10
_diffrn_reflns_limit_k_min     -8
_diffrn_reflns_limit_k_max     9
_diffrn_reflns_limit_l_min     -17
_diffrn_reflns_limit_l_max     16
_refine_special_details     ?
_reflns_number_total     1668
_reflns_number_gt     1071
_reflns_threshold_expression     I>2\s(I)
_refine_ls_structure_factor_coef     Fsqd
_refine_ls_matrix_type     full
_refine_ls_R_factor_all     0.0810
_refine_ls_R_factor_gt     0.0457
_refine_ls_wR_factor_gt     0.1070
_refine_ls_wR_factor_ref     0.1235
_refine_ls_goodness_of_fit_ref     0.999
_refine_ls_restrained_S_all     0.999
_refine_ls_number_reflns     1668
_refine_ls_number_parameters     94
_refine_ls_number_restraints     3
_refine_ls_hydrogen_treatment     mixed
_refine_ls_weighting_scheme     calc
_refine_ls_weighting_details
;
 w=1/[\s^2^(Fo^2^)+(0.0584P)^2^]
 where P=(Fo^2^+2Fc^2^)/3
;
_atom_sites_solution_hydrogens     geom
_atom_sites_solution_primary     ?
_atom_sites_solution_secondary     ?
_refine_ls_shift/su_max     0.001
_refine_ls_shift/su_mean     0.000
_refine_diff_density_max     0.479
_refine_diff_density_min     -0.254
_refine_ls_extinction_method     none
_refine_ls_extinction_coef     .
loop_
    _atom_type_symbol
    _atom_type_description
    _atom_type_scat_dispersion_real
    _atom_type_scat_dispersion_imag
    _atom_type_scat_source
    'C' 'C' 0.0033 0.0016
                         'International Tables Vol C Tables 4.2.6.8 and 6.1.1.4'
    'H' 'H' 0.0000 0.0000
                         'International Tables Vol C Tables 4.2.6.8 and 6.1.1.4'
    'N' 'N' 0.0061 0.0033
                         'International Tables Vol C Tables 4.2.6.8 and 6.1.1.4'
    'O' 'O' 0.0106 0.0060
                         'International Tables Vol C Tables 4.2.6.8 and 6.1.1.4'
    'Cl' 'Cl' 0.1484 0.1585
                         'International Tables Vol C Tables 4.2.6.8 and 6.1.1.4'
_computing_data_collection     'APEX2 (Bruker, 2007)'
_computing_cell_refinement     'SAINT (Bruker, 2007)'
_computing_data_reduction     'SAINT (Bruker, 2007)'
_computing_structure_solution     'SHELXTL (Sheldrick, 2008)'
_computing_structure_refinement     'SHELXL97 (Sheldrick, 2008)'
_computing_molecular_graphics     'SHELXTL (Sheldrick, 2008)'
_computing_publication_material     'SHELXTL (Sheldrick, 2008)'
loop_
    _atom_site_type_symbol
    _atom_site_label
    _atom_site_fract_x
    _atom_site_fract_y
    _atom_site_fract_z
    _atom_site_U_iso_or_equiv
    _atom_site_adp_type
    _atom_site_calc_flag
    _atom_site_occupancy
    _atom_site_disorder_assembly
    _atom_site_disorder_group
    Cl Cl1 0.44289(9) 0.82425(9) 0.62991(4) 0.0579(3) Uani d 1 . .
    O O1 0.2643(2) 0.8483(3) 0.92991(15) 0.0690(6) Uani d 1 . .
    H H1 0.303(4) 0.811(4) 0.9889(11) 0.083 Uiso d 1 . .
    C C1 0.3512(3) 0.7606(4) 0.87548(19) 0.0531(7) Uani d 1 . .
    H H1A 0.3003 0.7781 0.8062 0.064 Uiso calc 1 . .
    H H1B 0.3488 0.6400 0.8889 0.064 Uiso calc 1 . .
    C C2 0.5253(3) 0.8207(3) 0.90041(18) 0.0436(6) Uani d 1 . .
    H H2A 0.5280 0.9397 0.8832 0.052 Uiso calc 1 . .
    H H2B 0.5742 0.8098 0.9704 0.052 Uiso calc 1 . .
    N N3 0.6212(2) 0.7191(3) 0.84643(15) 0.0383(5) Uani d 1 . .
    H H3A 0.579(3) 0.734(3) 0.7818(8) 0.046 Uiso d 1 . .
    H H3B 0.607(3) 0.6079(13) 0.8511(17) 0.046 Uiso d 1 . .
    C C4 0.8038(3) 0.7496(3) 0.87151(19) 0.0454(7) Uani d 1 . .
    C C5 0.8775(3) 0.7126(4) 0.9796(2) 0.0686(9) Uani d 1 . .
    H H5A 0.8423 0.6028 0.9950 0.082 Uiso calc 1 . .
    H H5B 0.8427 0.7976 1.0181 0.082 Uiso calc 1 . .
    H H5C 0.9944 0.7142 0.9941 0.082 Uiso calc 1 . .
    C C6 0.8687(3) 0.6245(4) 0.8087(2) 0.0728(9) Uani d 1 . .
    H H6A 0.8452 0.5105 0.8247 0.087 Uiso calc 1 . .
    H H6B 0.9845 0.6386 0.8214 0.087 Uiso calc 1 . .
    H H6C 0.8172 0.6459 0.7407 0.087 Uiso calc 1 . .
    C C7 0.8344(3) 0.9303(4) 0.8456(2) 0.0678(9) Uani d 1 . .
    H H7A 0.9497 0.9489 0.8584 0.081 Uiso calc 1 . .
    H H7B 0.7906 1.0071 0.8844 0.081 Uiso calc 1 . .
    H H7C 0.7825 0.9498 0.7774 0.081 Uiso calc 1 . .
loop_
    _atom_site_aniso_label
    _atom_site_aniso_U_11
    _atom_site_aniso_U_22
    _atom_site_aniso_U_33
    _atom_site_aniso_U_12
    _atom_site_aniso_U_13
    _atom_site_aniso_U_23
    Cl1 0.0865(6) 0.0441(4) 0.0413(4) 0.0031(3) 0.0142(4) -0.0011(3)
    O1 0.0533(13) 0.0912(16) 0.0646(13) 0.0179(11) 0.0194(11) 0.0001(13)
    C1 0.0387(17) 0.0772(19) 0.0429(15) 0.0068(14) 0.0103(12) -0.0066(15)
    C2 0.0407(16) 0.0462(15) 0.0467(14) 0.0013(11) 0.0166(12) -0.0050(13)
    N3 0.0377(13) 0.0364(11) 0.0406(11) 0.0007(9) 0.0101(10) -0.0003(11)
    C4 0.0342(15) 0.0438(14) 0.0584(17) 0.0013(11) 0.0130(13) -0.0028(14)
    C5 0.0472(19) 0.084(2) 0.0657(19) 0.0039(15) -0.0004(15) 0.0017(18)
    C6 0.0513(19) 0.079(2) 0.095(2) 0.0051(16) 0.0311(17) -0.020(2)
    C7 0.0463(18) 0.0607(19) 0.099(2) -0.0077(14) 0.0232(17) 0.0038(19)
_geom_special_details
;
All e.s.d.'s (except the e.s.d. in the dihedral angle between two l.s. planes)
are estimated using the full covariance matrix. The cell e.s.d.'s are taken
into account individually in the estimation of e.s.d.'s in distances, angles
and torsion angles; correlations between e.s.d.'s in cell parameters are only
used when they are defined by crystal symmetry. An approximate (isotropic)
treatment of cell e.s.d.'s is used for estimating e.s.d.'s involving l.s.
planes.
;
loop_
    _geom_bond_atom_site_label_1
    _geom_bond_atom_site_label_2
    _geom_bond_site_symmetry_2
    _geom_bond_distance
    _geom_bond_publ_flag
    O1 C1 . 1.390(3) ?
    O1 H1 . 0.862(10) ?
    C1 C2 . 1.504(4) ?
    C1 H1A . 0.9700 ?
    C1 H1B . 0.9700 ?
    C2 N3 . 1.495(3) ?
    C2 H2A . 0.9700 ?
    C2 H2B . 0.9700 ?
    N3 C4 . 1.518(3) ?
    N3 H3A . 0.896(9) ?
    N3 H3B . 0.888(10) ?
    C4 C7 . 1.510(4) ?
    C4 C5 . 1.519(4) ?
    C4 C6 . 1.529(4) ?
    C5 H5A . 0.9600 ?
    C5 H5B . 0.9600 ?
    C5 H5C . 0.9600 ?
    C6 H6A . 0.9600 ?
    C6 H6B . 0.9600 ?
    C6 H6C . 0.9600 ?
    C7 H7A . 0.9600 ?
    C7 H7B . 0.9600 ?
    C7 H7C . 0.9600 ?
loop_
    _geom_angle_atom_site_label_1
    _geom_angle_atom_site_label_2
    _geom_angle_atom_site_label_3
    _geom_angle_site_symmetry_1
    _geom_angle_site_symmetry_3
    _geom_angle
    _geom_angle_publ_flag
    C1 O1 H1 . . 104(2) ?
    O1 C1 C2 . . 110.7(2) ?
    O1 C1 H1A . . 109.5 ?
    C2 C1 H1A . . 109.5 ?
    O1 C1 H1B . . 109.5 ?
    C2 C1 H1B . . 109.5 ?
    H1A C1 H1B . . 108.1 ?
    N3 C2 C1 . . 110.6(2) ?
    N3 C2 H2A . . 109.5 ?
    C1 C2 H2A . . 109.5 ?
    N3 C2 H2B . . 109.5 ?
    C1 C2 H2B . . 109.5 ?
    H2A C2 H2B . . 108.1 ?
    C2 N3 C4 . . 117.61(19) ?
    C2 N3 H3A . . 109.4(16) ?
    C4 N3 H3A . . 108.7(16) ?
    C2 N3 H3B . . 112.9(15) ?
    C4 N3 H3B . . 106.6(15) ?
    H3A N3 H3B . . 100(2) ?
    C7 C4 N3 . . 109.1(2) ?
    C7 C4 C5 . . 112.0(2) ?
    N3 C4 C5 . . 108.8(2) ?
    C7 C4 C6 . . 110.5(2) ?
    N3 C4 C6 . . 105.8(2) ?
    C5 C4 C6 . . 110.4(2) ?
    C4 C5 H5A . . 109.5 ?
    C4 C5 H5B . . 109.5 ?
    H5A C5 H5B . . 109.5 ?
    C4 C5 H5C . . 109.5 ?
    H5A C5 H5C . . 109.5 ?
    H5B C5 H5C . . 109.5 ?
    C4 C6 H6A . . 109.5 ?
    C4 C6 H6B . . 109.5 ?
    H6A C6 H6B . . 109.5 ?
    C4 C6 H6C . . 109.5 ?
    H6A C6 H6C . . 109.5 ?
    H6B C6 H6C . . 109.5 ?
    C4 C7 H7A . . 109.5 ?
    C4 C7 H7B . . 109.5 ?
    H7A C7 H7B . . 109.5 ?
    C4 C7 H7C . . 109.5 ?
    H7A C7 H7C . . 109.5 ?
    H7B C7 H7C . . 109.5 ?
loop_
    _geom_hbond_atom_site_label_D
    _geom_hbond_atom_site_label_H
    _geom_hbond_atom_site_label_A
    _geom_hbond_site_symmetry_A
    _geom_hbond_distance_DH
    _geom_hbond_distance_HA
    _geom_hbond_distance_DA
    _geom_hbond_angle_DHA
    O1 H1 Cl1 4_576 0.862(10) 2.294(13) 3.140(2) 167(3)
    N3 H3A Cl1 . 0.896(9) 2.266(11) 3.144(2) 166(2)
    N3 H3B Cl1 2_646 0.888(10) 2.304(10) 3.190(2) 175(2)
_shelx_hkl_file
;
   0   0  -1    0.09    0.13
   0   0  -1   -0.01    0.12
   0   0  -1   -0.07    0.12
   0   0   1    0.09    0.23
   0   0   1    0.10    0.22
   0   0  -2   34.22    2.53
   0   0  -2   32.20    2.53
   0   0   2   33.18    2.51
   0   0   2   30.35    2.48
   0   0  -3    0.23    1.44
   0   0  -3   -0.44    1.49
   0   0   3    0.11    0.88
   0   0   3    0.08    1.48
   0   0  -4 4857.00   38.40
   0   0  -4 4721.10   38.30
   0   0   4 5483.90   35.70
   0   0   4 4440.70   37.30
   0   0  -5   -0.07    1.92
   0   0  -5    0.15    1.98
   0   0   5   -0.52    1.02
   0   0  -6  279.22   11.73
   0   0  -6  275.68   11.82
   0   0   6  297.54   10.37
   0   0  -7   -0.40    2.02
   0   0  -7   -1.30    2.21
   0   0   7    0.83    1.28
   0   0  -8  675.77   20.89
   0   0  -8  681.60   21.37
   0   0   8  713.04   18.63
   0   0  -9    1.38    2.97
   0   0  -9    0.82    3.10
   0   0   9   -0.26    1.60
   0   0 -10   34.78    7.25
   0   0 -10   32.10    6.87
   0   0  10   30.79    4.78
   0   0 -11   -1.95    3.17
   0   0 -11   -0.34    3.19
   0   0  11    0.62    2.16
   0   0 -12  118.17   12.15
   0   0 -12  127.86   12.75
   0   0  12  115.22    9.67
   0   0 -13    0.40    3.08
   0   0 -13    3.21    3.64
   0   0  13    1.23    1.85
   0   0 -14   28.91    7.70
   0   0 -14   23.98    6.78
   0   0  14   31.82    5.56
   0   0 -15   -0.75    2.27
   0   0 -15    2.52    2.02
   0   0 -16   30.81    7.57
   0  -1   0    3.03    0.71
   0  -1  -1    1.20    0.69
   0  -1   1    0.86    0.61
   0  -1   1    0.82    0.65
   0   1  -1    0.73    0.30
   0   1  -1    1.24    0.27
   0   1  -1    1.17    0.70
   0   1  -1    0.20    0.51
   0  -1  -2 2603.00   23.10
   0  -1   2 2564.90   22.10
   0  -1   2 2400.10   21.80
   0   1  -2 2385.50   21.20
   0   1  -2 2440.10   22.00
   0   1   2 2395.60   22.10
   0  -1  -3  105.18    5.78
   0  -1   3  112.78    3.12
   0  -1   3  106.27    5.78
   0   1  -3  100.09    5.58
   0   1  -3  103.95    5.85
   0   1   3  103.76    5.63
   0  -1  -4   20.56    3.42
   0  -1  -4   22.77    3.40
   0  -1   4   19.64    1.93
   0  -1   4   18.08    3.37
   0   1  -4   20.27    3.91
   0   1  -4   19.93    4.20
   0   1   4   17.88    2.98
   0   1   4   21.39    3.56
   0  -1  -5   48.07    4.85
   0  -1  -5   50.32    5.03
   0  -1   5   56.43    3.54
   0   1  -5   48.64    5.41
   0   1  -5   50.16    5.64
   0   1   5   56.13    4.95
   0  -1  -6  133.27    8.46
   0  -1  -6  135.49    8.47
   0  -1   6  143.59    6.19
   0   1  -6  125.28    8.40
   0   1  -6  117.53    8.34
   0   1   6  135.73    8.00
   0  -1  -7  123.00    8.82
   0  -1  -7  119.04    8.71
   0  -1   7  125.70    6.44
   0   1  -7  129.65    9.27
   0   1  -7  112.34    8.96
   0   1   7  119.31    8.03
   0  -1  -8   -0.33    2.09
   0  -1  -8    1.31    2.40
   0  -1   8    0.10    0.95
   0   1  -8   -1.52    2.20
   0   1  -8    1.21    2.70
   0   1   8    0.55    1.91
   0  -1  -9   17.22    5.19
   0  -1  -9   18.13    5.61
   0  -1   9   17.19    3.25
   0   1  -9   17.12    5.40
   0   1  -9   15.41    5.41
   0   1   9   19.02    4.13
   0  -1 -10   77.01    9.00
   0  -1 -10   65.53    8.41
   0  -1  10   70.99    6.20
   0   1 -10   59.04    8.96
   0   1 -10   63.78    8.80
   0   1  10   68.05    7.38
   0  -1 -11   18.54    6.13
   0  -1 -11   19.42    6.30
   0  -1  11   23.15    3.91
   0   1 -11   25.75    7.65
   0   1 -11   22.00    7.09
   0   1  11   19.25    4.41
   0  -1 -12    9.39    4.65
   0  -1 -12    4.78    4.10
   0  -1  12    6.02    3.11
   0   1 -12   14.60    5.74
   0   1 -12    8.57    4.96
   0   1  12   11.25    4.33
   0  -1 -13    5.16    3.76
   0  -1 -13    6.74    3.75
   0   1 -13    4.86    3.97
   0   1 -13    9.78    4.90
   0   1  13    9.31    4.25
   0  -1 -14   42.15    8.32
   0  -1 -14   46.67    8.30
   0   1 -14   46.22    9.35
   0   1 -14   40.93    8.58
   0   1  14   53.30    7.49
   0  -1 -15    7.36    4.50
   0  -1 -15   14.03    4.24
   0   1 -15    9.44    5.32
   0   1 -15   15.18    4.76
   0   1  15    6.34    3.49
   0  -1 -16   -0.06    3.05
   0   1 -16    2.45    3.26
   0   1  16   -3.05    2.66
   0   2   0 5611.20   31.70
   0  -2   1  478.49   11.44
   0   2  -1  507.16    7.86
   0   2  -1  488.87   11.53
   0   2   1  499.07   10.98
   0   2  -2  178.68    3.21
   0   2  -2  173.41    7.28
   0   2  -2  173.73    7.46
   0   2   2  172.46    7.33
   0  -2   3 1503.00   22.90
   0   2  -3 1451.50   22.00
   0   2  -3 1432.50   22.30
   0   2   3 1459.10   22.90
   0   2  -4  863.85   18.42
   0   2  -4  859.20   18.73
   0   2   4  876.98   19.19
   0  -2   5  114.13    3.16
   0   2  -5  109.71    7.64
   0   2  -5   98.24    7.30
   0   2   5  122.01    7.90
   0  -2   6   36.33    2.38
   0   2  -6   32.25    5.43
   0   2  -6   37.57    5.64
   0   2   6   36.48    4.95
   0  -2  -7  271.35   13.34
   0  -2   7  268.83    7.47
   0   2  -7  234.84   12.50
   0   2  -7  242.12   12.81
   0   2   7  280.04   13.27
   0  -2  -8  374.74   16.64
   0  -2   8  378.82   10.10
   0   2  -8  378.55   16.67
   0   2  -8  348.17   16.40
   0   2   8  376.67   16.17
   0  -2  -9   58.76    7.70
   0  -2   9   64.57    4.74
   0   2  -9   55.12    8.56
   0   2  -9   57.62    8.37
   0   2   9   54.62    6.86
   0  -2 -10    6.31    3.61
   0  -2  10    8.77    2.35
   0   2 -10    7.33    4.70
   0   2 -10    3.59    4.26
   0   2  10    7.11    3.38
   0  -2 -11    8.38    4.05
   0   2 -11    6.00    5.04
   0   2 -11    4.61    5.15
   0   2  11    4.99    3.27
   0  -2 -12   61.07    8.93
   0   2 -12   55.31    9.66
   0   2 -12   54.15    9.27
   0   2  12   59.51    7.87
   0  -2 -13   61.83    9.14
   0   2 -13   43.33    8.62
   0   2 -13   53.17    9.47
   0   2  13   54.87    8.08
   0  -2 -14    8.13    4.46
   0   2 -14    7.55    4.79
   0   2 -14   11.97    5.68
   0   2  14    9.41    4.69
   0   2 -15    8.06    4.64
   0   2 -15    2.90    2.28
   0   2  15    6.23    3.63
   0   2 -16   15.04    6.18
   0   2  16   10.40    4.69
   0   3   0    0.19    0.94
   0   3  -1  236.49    7.11
   0   3  -1  223.81    9.57
   0   3   1  239.13    9.01
   0   3  -2   36.56    2.41
   0   3  -2   31.03    3.93
   0   3  -2   36.74    4.34
   0   3   2   36.47    4.11
   0   3  -3  826.30   19.15
   0   3  -3  839.66   19.65
   0   3   3  830.28   19.46
   0   3  -4   12.06    3.36
   0   3  -4   16.41    3.60
   0   3   4   14.75    3.36
   0   3  -5    4.64    2.76
   0   3  -5    2.43    2.48
   0   3   5    3.47    2.25
   0   3  -6   39.57    6.08
   0   3  -6   48.66    6.62
   0   3   6   43.87    5.77
   0   3  -7  554.48   19.71
   0   3  -7  543.94   20.06
   0   3   7  569.34   20.32
   0   3  -8    4.36    4.32
   0   3  -8    2.81    4.22
   0   3   8   10.89    4.21
   0   3  -9   33.80    7.94
   0   3  -9   33.58    8.43
   0   3   9   30.95    5.58
   0   3 -10   31.57    8.60
   0   3 -10   27.59    8.76
   0   3  10   28.38    5.78
   0   3 -11  125.64   12.91
   0   3 -11  114.12   12.90
   0   3  11  116.20   11.20
   0   3 -12   -0.38    3.74
   0   3 -12    1.32    4.22
   0   3  12    1.06    2.15
   0   3 -13   -0.93    3.68
   0   3 -13    6.82    5.28
   0   3  13    3.72    3.68
   0   3 -14   -6.26    2.76
   0   3 -14    3.74    4.61
   0   3  14    1.04    3.21
   0   3 -15   31.79    8.25
   0   3  15   34.56    7.68
   0   4   0   -0.24    0.82
   0   4  -1  108.60    5.80
   0   4  -1  102.44    7.67
   0   4   1   99.67    6.67
   0   4  -2    0.24    0.62
   0   4  -2    0.01    1.24
   0   4  -2    0.61    1.34
   0   4   2   -0.51    0.97
   0   4  -3  373.38    7.68
   0   4  -3  351.35   14.24
   0   4  -3  353.66   14.56
   0   4   3  354.71   14.14
   0   4  -4    4.05    2.48
   0   4  -4    3.09    2.55
   0   4   4    3.90    2.40
   0   4  -5   33.81    5.64
   0   4  -5   34.74    5.79
   0   4   5   32.71    5.17
   0   4  -6   39.71    6.43
   0   4  -6   39.36    6.62
   0   4   6   42.12    6.07
   0   4  -7  198.89   13.21
   0   4  -7  193.43   13.12
   0   4   7  202.76   13.18
   0   4  -8   41.63    8.35
   0   4  -8   49.14    8.27
   0   4   8   40.12    6.49
   0   4  -9   17.02    6.47
   0   4  -9   14.60    5.97
   0   4   9    9.65    4.48
   0   4 -10    3.59    4.80
   0   4 -10    5.39    4.59
   0   4  10    5.88    3.65
   0   4 -11   23.28    7.36
   0   4 -11   27.07    7.76
   0   4  11   32.36    6.47
   0   4 -12    5.42    5.40
   0   4 -12   -1.15    3.53
   0   4  12    0.16    2.24
   0   4 -13   41.96    9.68
   0   4 -13   33.22    8.76
   0   4  13   36.44    7.65
   0   4 -14   -1.13    3.99
   0   4 -14   -0.14    2.75
   0   4  14    4.59    4.01
   0   5   0    1.53    1.33
   0   5   0   -0.43    1.08
   0   5  -1   91.78    6.09
   0   5  -1   71.53    7.21
   0   5   1   91.33    7.10
   0   5  -2  323.01   10.26
   0   5  -2  304.23   14.63
   0   5  -2  319.15   15.18
   0   5   2  333.54   14.21
   0   5  -3   98.39    4.93
   0   5  -3   95.55    8.65
   0   5  -3   87.72    8.33
   0   5   3   95.14    8.09
   0   5  -4   75.74    7.94
   0   5  -4   80.03    8.33
   0   5   4   72.95    7.58
   0   5  -5    4.28    3.21
   0   5  -5    5.95    3.71
   0   5   5    6.06    3.44
   0   5  -6  273.67   15.65
   0   5  -6  278.19   16.16
   0   5   6  308.38   16.63
   0   5  -7  166.52   13.11
   0   5  -7  142.01   12.51
   0   5   7  163.15   12.77
   0   5  -8   66.13    9.71
   0   5  -8   62.71    9.91
   0   5   8   73.35    8.99
   0   5  -9   -0.44    3.55
   0   5  -9   -1.62    2.76
   0   5   9    2.18    2.95
   0   5 -10  135.43   13.62
   0   5 -10  120.79   13.20
   0   5  10  113.77   11.82
   0   5 -11   51.01   10.17
   0   5 -11   52.26   10.23
   0   5  11   48.21    8.40
   0   5 -12    7.19    5.42
   0   5 -12   17.96    7.24
   0   5  12    7.98    5.11
   0   5 -13    0.23    4.03
   0   5 -13    2.32    3.45
   0   5  13   -1.73    2.99
   0   6   0   68.83    6.38
   0   6   0   67.55    7.83
   0   6  -1   19.96    3.51
   0   6  -1   24.21    5.22
   0   6   1   24.48    4.24
   0   6  -2    8.77    2.13
   0   6  -2   10.86    4.00
   0   6  -2    5.89    3.00
   0   6   2    9.51    3.60
   0   6  -3    0.31    2.15
   0   6  -3    2.96    2.37
   0   6   3    2.65    2.21
   0   6  -4   46.23    7.23
   0   6  -4   53.09    7.67
   0   6   4   41.71    6.47
   0   6  -5   23.06    6.03
   0   6  -5   18.02    5.57
   0   6   5   16.48    4.79
   0   6  -6   29.91    6.78
   0   6  -6   21.22    6.13
   0   6   6   17.93    5.11
   0   6  -7   15.85    5.70
   0   6  -7   19.57    6.31
   0   6   7   16.51    5.09
   0   6  -8   14.94    6.04
   0   6  -8   21.47    6.98
   0   6   8   17.44    5.95
   0   6  -9    4.90    4.63
   0   6  -9   -2.73    3.72
   0   6   9   -3.77    1.86
   0   6 -10    0.54    4.70
   0   6 -10   -1.00    3.75
   0   6  10    4.33    3.02
   0   6 -11    6.86    6.15
   0   6 -11    3.20    4.87
   0   6  11   10.33    4.84
   0   6 -12   20.10    7.77
   0   6  12   15.62    6.96
   0   7   0   -0.89    1.34
   0   7   0    0.53    2.21
   0   7  -1    0.62    2.32
   0   7  -1    1.03    2.43
   0   7   1   -0.39    1.51
   0   7   1    3.30    2.18
   0   7  -2  153.53   12.81
   0   7  -2  162.09   13.21
   0   7   2  181.17   12.31
   0   7  -3    5.37    3.70
   0   7  -3    5.36    3.33
   0   7   3   12.25    3.82
   0   7  -4   17.69    5.50
   0   7  -4   20.89    5.81
   0   7   4   13.60    4.51
   0   7  -5   -0.05    2.46
   0   7  -5    0.52    2.10
   0   7   5    0.20    2.19
   0   7  -6  118.62   12.20
   0   7  -6   94.49   11.12
   0   7   6  114.25   11.71
   0   7  -7   -0.47    2.98
   0   7  -7   -0.73    2.48
   0   7   7   -0.30    1.88
   0   7  -8    7.70    5.51
   0   7  -8    8.58    4.50
   0   7   8    9.67    4.83
   0   7  -9    1.18    4.24
   0   7  -9    0.48    3.72
   0   7   9    4.50    3.46
   0   7 -10   61.88   11.36
   0   7 -10   54.28    9.78
   0   7  10   47.78    8.97
   0   7 -11   -3.53    3.83
   0   7  11    2.88    3.73
   0   8   0   23.86    5.97
   0   8  -1   39.28    7.36
   0   8  -1   26.36    6.44
   0   8   1   28.37    5.04
   0   8   1   31.54    6.49
   0   8  -2   -0.28    2.18
   0   8  -2    1.24    2.47
   0   8   2    1.31    2.09
   0   8   2    2.80    3.19
   0   8  -3   24.27    6.18
   0   8  -3   18.54    5.54
   0   8   3   20.02    5.01
   0   8  -4   18.32    6.43
   0   8  -4   38.55    7.63
   0   8   4   33.02    6.45
   0   8  -5   14.92    5.53
   0   8  -5   10.15    4.85
   0   8   5   19.48    5.60
   0   8  -6   -2.46    2.31
   0   8  -6   -4.18    1.86
   0   8   6   -0.16    2.22
   0   8  -7   -0.46    3.57
   0   8  -7   -1.93    2.38
   0   8   7    3.89    2.94
   0   8  -8    8.19    5.75
   0   8   8   16.35    6.39
   0   9   0    3.49    3.04
   0   9   0   -3.40    1.30
   0   9  -1   -0.63    1.96
   0   9  -1   -0.58    1.68
   0   9   1    0.23    1.48
   0   9  -2   14.84    5.71
   0   9  -2    8.29    3.77
   0   9   2   13.39    4.13
   0   9  -3    1.90    3.71
   0   9  -4   -2.00    2.70
   0   9   4    1.62    2.49
   0   9  -5    8.57    4.94
   0   9   5    6.65    3.63
   1   0 -16    9.73    4.29
  -1   0  15   -3.30    1.88
   1   0 -15   -1.48    2.77
   1   0 -15    0.45    2.41
  -1   0  14    7.85    3.73
   1   0 -14   10.36    5.58
   1   0 -14    7.13    4.56
  -1   0  13    0.80    1.85
   1   0 -13    0.98    3.24
   1   0 -13    2.62    3.28
  -1   0  12   86.59    8.32
   1   0 -12   85.86   10.91
   1   0 -12   80.29   10.41
  -1   0  11    0.96    2.22
   1   0 -11    2.88    3.87
   1   0 -11   -1.72    3.19
  -1   0  10  200.09   11.20
   1   0 -10  225.86   14.39
   1   0 -10  183.69   13.21
   1   0  -9   -0.46    1.02
   1   0  -9   -0.40    2.88
   1   0  -9    1.66    3.19
   1   0  -8   46.03    4.84
   1   0  -8   46.25    6.45
   1   0  -8   44.79    6.66
   1   0  -7    0.25    0.96
   1   0  -7   -0.93    1.86
   1   0  -7    0.15    2.05
   1   0  -6   55.05    4.57
   1   0  -6   44.89    5.41
   1   0  -6   44.93    5.27
  -1   0   5   -1.16    1.17
   1   0  -5    0.25    0.95
   1   0  -5    0.70    2.03
   1   0  -5    0.47    1.96
  -1   0   4  530.07   12.77
   1   0  -4  553.35   11.56
   1   0  -4  528.02   12.84
   1   0  -4  525.92   12.72
  -1   0   3    2.18    1.66
   1   0  -3    0.07    0.85
   1   0  -3   -1.19    1.70
   1   0  -3   -0.72    1.56
  -1   0   2 1556.50   15.30
  -1   0   2 1517.10   14.40
   1   0  -2 1598.20   15.60
   1   0  -2 1441.90   14.70
   1   0  -2 1448.40   14.00
  -1   0   1    0.02    0.39
  -1   0   1    0.32    0.37
   1   0  -1    0.00    0.45
   1   0  -1   -0.08    0.46
   1   0  -1    0.14    0.41
   1   0   0 1975.60   15.80
  -1   0  -1   -0.07    0.44
  -1   0  -1   -0.20    0.50
   1   0   1   -0.45    0.58
   1   0   1    0.27    0.46
   1   0   1   -0.18    0.53
  -1   0  -2 1000.20   12.80
  -1   0  -2 1018.50   13.60
   1   0   2 1044.40   14.10
   1   0   2 1019.30   13.00
   1   0   2  984.51   13.43
  -1   0  -3   -0.26    1.44
  -1   0  -3   -0.32    1.61
   1   0   3   -0.85    1.01
   1   0   3    0.48    1.76
  -1   0  -4 6415.80   44.80
  -1   0  -4 6221.20   45.70
   1   0   4 6758.00   44.40
   1   0   4 6045.50   45.30
  -1   0  -5   -0.63    1.52
  -1   0  -5   -1.31    1.56
   1   0   5    1.02    1.35
  -1   0  -6  390.26   13.83
  -1   0  -6  378.67   14.12
   1   0   6  397.37   12.77
  -1   0  -7    1.96    2.28
  -1   0  -7   -0.87    1.83
   1   0   7    0.66    1.38
  -1   0  -8 1028.10   26.00
  -1   0  -8 1014.10   26.60
   1   0   8 1063.30   23.80
  -1   0  -9    2.03    2.66
  -1   0  -9   -0.08    2.90
   1   0   9   -1.40    1.38
  -1   0 -10   12.90    4.97
  -1   0 -10   10.26    4.91
   1   0  10   11.72    3.64
  -1   0 -11   -3.63    2.49
  -1   0 -11    1.75    3.53
   1   0  11   -0.89    1.77
  -1   0 -12   65.59    9.20
  -1   0 -12   80.13   10.35
   1   0  12   79.65    8.16
  -1   0 -13    2.53    3.19
  -1   0 -13    1.10    3.12
   1   0  13    0.46    1.85
  -1   0 -14    7.28    4.29
  -1   0 -14   10.44    4.50
   1   0  14   13.60    4.60
  -1   0 -15    4.65    3.49
  -1   0 -15    1.17    1.42
  -1   1  16   52.90    8.34
   1  -1 -16   56.79    9.83
   1   1 -16   55.21    9.74
  -1   1  15   17.22    4.77
   1  -1 -15   12.91    5.66
   1  -1 -15   12.75    5.15
   1   1 -15   12.02    6.06
   1   1 -15   11.99    5.56
  -1   1  14   37.30    6.44
   1  -1 -14   39.03    8.28
   1  -1 -14   36.20    7.95
   1   1 -14   38.41    9.05
   1   1 -14   40.20    8.49
  -1  -1  13    5.91    2.83
  -1   1  13    1.97    2.73
   1  -1 -13    4.65    4.08
   1  -1 -13   10.36    4.72
   1   1 -13    7.03    4.97
   1   1 -13    4.75    4.30
  -1  -1  12   35.99    5.14
  -1   1  12   32.14    5.68
   1  -1 -12   38.72    7.57
   1  -1 -12   36.97    7.47
   1   1 -12   31.92    8.58
   1   1 -12   32.06    8.66
  -1  -1  11   57.47    5.99
  -1   1  11   51.01    6.88
   1  -1 -11   47.48    8.25
   1  -1 -11   50.66    8.06
   1   1 -11   49.11    8.62
   1   1 -11   50.41    9.48
  -1  -1  10  181.04    9.69
  -1   1  10  171.26   11.28
   1  -1 -10  168.33   12.56
   1  -1 -10  160.00   12.33
   1   1 -10  142.91   11.84
   1   1 -10  161.10   12.95
  -1  -1   9    2.95    2.01
   1  -1  -9    5.47    2.40
   1  -1  -9    3.10    3.24
   1  -1  -9    7.61    3.71
   1   1  -9    9.16    4.65
   1   1  -9    2.95    3.30
   1  -1  -8   37.92    4.90
   1  -1  -8   32.61    5.41
   1  -1  -8   36.26    5.89
   1   1  -8   37.85    3.85
   1   1  -8   36.85    6.52
   1   1  -8   34.28    6.43
   1  -1  -7  114.49    7.71
   1  -1  -7  100.90    7.96
   1  -1  -7   97.85    8.01
   1   1  -7  104.70    5.79
   1   1  -7   99.37    8.38
   1   1  -7   96.38    8.33
   1  -1  -6  733.69   17.98
   1  -1  -6  745.42   19.01
   1  -1  -6  712.93   18.34
   1   1  -6  764.52   14.11
   1   1  -6  684.86   18.31
   1   1  -6  677.10   18.23
   1  -1  -5  213.55    9.10
   1  -1  -5  217.30    9.61
   1  -1  -5  206.20    9.14
   1   1  -5  219.05    6.82
   1   1  -5  199.99    9.52
   1   1  -5  220.54    9.96
  -1  -1   4  395.67   11.62
  -1   1   4  366.45   10.91
   1  -1  -4  367.87   10.97
   1  -1  -4  387.87   11.40
   1  -1  -4  373.66   10.97
   1   1  -4  384.15    8.01
   1   1  -4  383.67   11.66
   1   1  -4  378.36   11.46
  -1  -1   3  465.32   11.25
  -1   1   3  448.20   10.50
   1  -1  -3  475.52   11.37
   1  -1  -3  464.30   10.92
   1  -1  -3  450.83   10.45
   1   1  -3  469.31    7.95
   1   1  -3  453.44   11.37
  -1  -1   2  600.76   11.23
  -1   1   2  604.21   10.49
  -1   1   2  574.54    9.82
   1  -1  -2  596.48   11.47
   1   1  -2  610.30    8.63
   1   1  -2  605.07   11.48
   1   1  -2  596.98   11.20
  -1  -1   1    7.81    1.37
   1  -1  -1    8.01    1.57
   1   1  -1    8.69    1.37
   1   1  -1    5.21    1.38
   1   1  -1    7.98    1.55
  -1   1   0  112.50    3.37
   1  -1   0  124.27    4.29
   1   1   0  122.00    4.63
  -1   1  -1  159.10    4.34
  -1   1  -1  159.03    4.78
   1  -1   1  167.84    4.75
   1  -1   1  107.10    3.50
   1  -1   1  160.52    4.77
   1   1   1  161.34    5.97
  -1   1  -2   12.44    2.68
  -1   1  -2   15.01    3.00
   1  -1   2   13.76    1.97
   1  -1   2   14.92    2.28
   1  -1   2   12.15    2.37
   1   1   2   11.28    2.22
   1   1   2   11.38    2.57
  -1   1  -3   66.64    4.70
  -1   1  -3   74.66    5.38
   1  -1   3   78.36    3.88
   1  -1   3   65.79    4.70
   1   1   3   78.68    5.28
   1   1   3   70.43    4.98
  -1  -1  -4   13.22    3.11
  -1   1  -4   11.26    3.48
  -1   1  -4    7.52    2.77
   1  -1   4   11.05    2.02
   1  -1   4   13.85    3.07
   1   1   4   10.19    2.45
  -1  -1  -5    8.04    2.69
  -1  -1  -5    8.19    2.63
  -1   1  -5    8.54    2.86
  -1   1  -5    9.96    3.19
   1  -1   5   10.59    2.11
   1   1   5    8.03    2.46
  -1  -1  -6   84.12    6.83
  -1  -1  -6   83.11    7.16
  -1   1  -6   82.19    7.00
  -1   1  -6   79.11    6.99
   1  -1   6   83.53    5.34
   1   1   6   87.75    6.82
  -1  -1  -7  147.32    9.67
  -1  -1  -7  148.71   10.01
  -1   1  -7  146.71    9.75
  -1   1  -7  131.88    9.73
   1  -1   7  157.06    7.78
   1   1   7  153.95    9.51
  -1  -1  -8   43.69    6.20
  -1  -1  -8   52.47    6.75
  -1   1  -8   54.65    7.36
  -1   1  -8   48.79    7.42
   1  -1   8   48.69    4.87
   1   1   8   49.82    5.95
  -1  -1  -9    0.11    2.55
  -1  -1  -9   -0.59    2.05
  -1   1  -9   -1.38    2.87
  -1   1  -9   -3.76    2.94
   1  -1   9    1.55    1.68
   1   1   9    1.18    1.59
  -1  -1 -10   99.80   10.18
  -1  -1 -10   98.98   10.09
  -1   1 -10   89.99   10.07
  -1   1 -10  101.18   11.12
   1  -1  10  103.98    7.88
   1   1  10   93.03    8.67
  -1  -1 -11   43.18    7.57
  -1  -1 -11   43.31    7.68
  -1   1 -11   38.76    7.97
  -1   1 -11   34.69    8.21
   1  -1  11   32.65    5.03
   1   1  11   40.27    6.20
  -1  -1 -12    0.57    2.90
  -1  -1 -12    6.94    4.11
  -1   1 -12    2.04    3.28
  -1   1 -12    2.00    3.57
   1  -1  12    3.47    2.49
   1   1  12    5.94    3.11
  -1  -1 -13    4.20    3.66
  -1  -1 -13    2.69    2.76
  -1   1 -13    7.37    4.35
  -1   1 -13    2.26    3.79
   1   1  13    3.80    3.11
  -1  -1 -14   56.06    9.03
  -1  -1 -14   56.58    9.11
  -1   1 -14   56.18    9.30
  -1   1 -14   62.81    9.62
   1   1  14   54.77    7.70
  -1   1 -15    8.33    4.69
   1   1  15    4.06    3.48
  -1   2  16    2.64    2.16
   1   2 -16    1.20    3.41
  -1   2  15    9.64    4.05
   1  -2 -15   14.83    4.26
   1   2 -15    3.38    4.85
   1   2 -15    7.18    4.24
  -1   2  14    5.60    3.31
   1  -2 -14    6.46    4.25
   1  -2 -14    8.15    3.61
   1   2 -14    6.56    5.28
   1   2 -14    1.46    4.10
  -1   2  13   41.55    7.24
   1  -2 -13   52.81    8.82
   1  -2 -13   41.46    7.68
   1   2 -13   40.67    9.32
   1   2 -13   51.67    9.92
  -1   2  12   13.65    4.36
   1  -2 -12   20.67    6.02
   1  -2 -12   12.41    5.17
   1   2 -12   14.89    6.51
   1   2 -12   15.04    6.20
  -1  -2  11   17.52    3.32
  -1   2  11   14.39    4.55
   1  -2 -11   20.01    6.01
   1  -2 -11   18.69    5.97
   1   2 -11   11.82    5.64
   1   2 -11   15.17    6.55
  -1  -2  10   91.08    6.07
  -1   2  10   91.51    9.08
   1  -2 -10   86.93    9.29
   1  -2 -10   90.09    9.49
   1   2 -10   87.18   10.61
   1   2 -10   88.50   10.85
  -1  -2   9  163.69    7.40
   1  -2  -9  150.57   11.34
   1  -2  -9  137.67   10.76
   1   2  -9  151.74   12.17
   1   2  -9  144.21   11.62
  -1  -2   8   22.53    2.80
   1  -2  -8   17.33    3.81
   1  -2  -8   23.43    4.85
   1  -2  -8   25.01    4.96
   1   2  -8   25.43    6.32
   1   2  -8   16.60    5.28
   1  -2  -7    4.28    2.41
   1  -2  -7    0.71    2.02
   1  -2  -7    2.53    2.23
   1   2  -7    3.81    1.05
   1   2  -7    3.30    3.47
   1   2  -7    3.85    2.99
   1  -2  -6   99.17    7.38
   1  -2  -6   92.94    7.37
   1   2  -6   93.87    3.97
   1   2  -6   90.12    7.53
   1   2  -6   86.40    7.72
   1  -2  -5  265.85   11.31
   1   2  -5  260.78    5.84
   1   2  -5  241.89   10.92
   1   2  -5  253.12   11.32
  -1   2   4  962.30   21.93
   1  -2  -4 1133.50   21.60
   1   2  -4 1110.50   11.10
   1   2  -4 1031.10   20.70
   1   2  -4 1075.30   21.10
  -1  -2   3  101.79    6.12
  -1   2   3  100.62    5.78
   1  -2  -3  101.34    6.13
   1   2  -3  107.31    3.69
   1   2  -3  103.73    6.46
   1   2  -3  105.97    6.59
  -1  -2   2  281.88    9.59
   1  -2  -2  286.90    9.39
   1   2  -2  288.69    6.63
   1   2  -2  273.26    9.54
   1   2  -2  281.36    9.68
   1  -2  -1  304.48    8.78
   1   2  -1  311.18    7.80
   1   2  -1  279.00    9.22
  -1   2   0 1367.10   17.60
   1  -2   0 1459.90   17.10
   1   2   0 1420.40   18.50
  -1   2  -1 1153.70   16.10
  -1   2  -1 1179.80   17.00
   1  -2   1 1237.10   14.10
   1  -2   1 1172.40   17.00
   1   2   1 1182.90   18.60
  -1   2  -2   36.61    3.53
  -1   2  -2   35.72    3.69
   1  -2   2   34.95    2.37
   1  -2   2   33.32    3.30
   1   2   2   34.20    3.80
  -1   2  -3  752.92   15.29
  -1   2  -3  735.65   15.93
   1  -2   3  766.39    9.87
   1  -2   3  745.36   15.99
   1   2   3  736.86   17.36
  -1   2  -4 1107.10   20.20
  -1   2  -4 1111.50   21.30
   1  -2   4 1192.30   13.10
   1   2   4 1135.20   23.00
  -1   2  -5    4.48    2.66
  -1   2  -5    3.94    2.74
   1  -2   5    5.41    1.42
   1   2   5    4.05    2.30
  -1   2  -6   10.08    3.67
  -1   2  -6   16.31    5.02
   1  -2   6   12.13    2.03
   1   2   6   16.58    3.82
  -1   2  -7  289.44   13.66
  -1   2  -7  296.90   14.37
   1  -2   7  325.77    9.52
   1   2   7  331.68   14.94
  -1  -2  -8  229.30   13.64
  -1   2  -8  201.37   12.70
  -1   2  -8  186.24   12.40
   1  -2   8  227.53    8.72
   1   2   8  218.09   12.88
  -1  -2  -9    0.17    2.18
  -1   2  -9    3.57    4.05
  -1   2  -9    0.64    3.64
   1  -2   9    2.74    1.59
   1   2   9    1.23    2.52
  -1  -2 -10   -1.12    1.98
  -1   2 -10    0.23    4.00
  -1   2 -10    1.52    4.38
   1  -2  10    1.18    1.56
   1   2  10    0.11    2.06
  -1  -2 -11  104.34   11.06
  -1   2 -11   97.54   11.14
  -1   2 -11   92.87   11.63
   1   2  11  103.03   10.20
  -1  -2 -12   26.76    6.23
  -1   2 -12   19.11    6.43
  -1   2 -12   21.40    7.08
   1   2  12   20.14    5.14
  -1  -2 -13    5.88    3.98
  -1   2 -13   -0.83    3.26
  -1   2 -13   10.64    5.11
   1   2  13    6.08    3.44
  -1  -2 -14    6.74    3.07
  -1   2 -14   11.36    4.98
  -1   2 -14    2.90    2.98
   1   2  14    1.21    2.79
  -1   2 -15    7.35    3.91
   1   2  15    9.41    4.17
  -1   3  15   41.82    7.85
   1   3 -15   37.79    9.54
  -1   3  14    1.78    3.12
   1   3 -14    0.33    4.20
   1   3 -14   14.28    6.16
  -1   3  13    5.04    3.81
   1   3 -13    4.56    5.12
   1   3 -13    4.90    5.47
  -1   3  12   -0.52    1.71
   1   3 -12   -1.74    4.25
   1   3 -12   -3.19    3.02
  -1   3  11  115.32   11.12
   1   3 -11  110.77   12.87
   1   3 -11  124.16   13.33
  -1   3  10   27.80    5.88
   1   3 -10   21.08    6.81
   1   3 -10   32.60    8.74
  -1   3   9    2.41    2.96
   1   3  -9    3.20    4.34
   1   3  -9    1.06    3.74
   1  -3  -8    3.19    2.46
   1   3  -8    1.91    3.31
   1   3  -8    2.47    3.93
   1  -3  -7  260.09   13.63
   1   3  -7  254.16   13.88
   1   3  -7  257.35   14.09
   1  -3  -6    4.98    2.53
   1   3  -6    4.42    2.98
   1   3  -6    5.28    3.00
   1  -3  -5   52.98    5.70
   1   3  -5   48.90    6.03
   1   3  -5   47.64    5.96
   1  -3  -4   87.67    6.88
   1   3  -4   84.04    3.05
   1   3  -4   84.18    6.95
   1   3  -4   84.51    6.92
   1  -3  -3 1137.70   22.60
   1   3  -3 1143.40   13.50
   1   3  -3 1092.50   22.80
   1   3  -3 1050.40   22.40
   1  -3  -2  372.44   12.09
   1   3  -2  388.32    9.14
   1   3  -2  364.76   12.87
   1   3  -2  367.25   12.94
   1  -3  -1  278.21    9.71
   1   3  -1  272.92    8.60
   1   3  -1  259.33   10.68
  -1   3   0    0.31    1.23
   1  -3   0    0.58    0.90
   1   3   0    0.48    1.08
  -1   3  -1  745.66   16.27
  -1   3  -1  753.68   16.80
   1  -3   1  817.00   13.62
   1   3   1  801.77   17.50
  -1   3  -2   -1.00    0.75
  -1   3  -2   -0.04    1.30
   1  -3   2   -0.09    0.68
   1   3   2    0.03    1.28
  -1   3  -3   29.36    4.08
  -1   3  -3   33.76    4.47
   1  -3   3   35.71    2.24
   1   3   3   39.64    4.81
  -1   3  -4   90.99    6.91
  -1   3  -4   93.85    7.36
   1  -3   4   96.48    3.07
   1   3   4   78.66    6.84
  -1   3  -5  154.82    9.39
  -1   3  -5  157.69    9.94
   1   3   5  151.88    9.96
  -1   3  -6   -0.43    2.39
  -1   3  -6   -0.46    2.78
   1  -3   6    0.85    0.62
   1   3   6    1.24    2.07
  -1   3  -7  246.84   13.51
  -1   3  -7  241.81   13.97
   1  -3   7  259.47    6.07
   1   3   7  260.08   14.33
  -1   3  -8   -3.80    3.25
  -1   3  -8   -0.67    3.71
   1   3   8    0.97    1.99
  -1   3  -9   38.09    8.07
  -1   3  -9   32.15    8.48
   1   3   9   37.27    6.39
  -1   3 -10    5.40    4.67
  -1   3 -10    2.90    4.50
   1   3  10    2.00    2.83
  -1   3 -11  125.67   12.52
  -1   3 -11  121.05   12.91
   1   3  11  116.43   11.45
  -1   3 -12    1.71    4.11
  -1   3 -12   -2.60    3.10
   1   3  12    1.87    3.30
  -1   3 -13   21.24    7.51
  -1   3 -13   29.36    8.18
   1   3  13   19.39    6.14
  -1   3 -14   -2.48    2.80
  -1   3 -14    2.76    2.95
   1   3  14   -1.23    2.53
  -1   3 -15   38.17    8.28
   1   3  15   39.32    7.76
  -1   4  15   -2.32    2.72
   1   4 -15    6.61    5.24
  -1   4  14   -0.14    3.20
   1   4 -14    9.94    6.65
   1   4 -14    3.86    3.52
  -1   4  13   63.51    9.51
   1   4 -13   46.45    9.77
   1   4 -13   61.64   10.96
  -1   4  12   22.37    6.06
   1   4 -12   19.52    7.21
   1   4 -12   20.67    7.57
  -1   4  11   31.51    6.39
   1   4 -11   28.15    8.63
   1   4 -11   22.86    7.56
  -1   4  10    0.82    2.92
   1   4 -10    2.43    4.98
   1   4 -10    4.96    4.53
  -1   4   9  196.29   14.08
   1   4  -9  185.90   14.68
   1   4  -9  196.51   15.20
  -1   4   8   40.41    6.60
   1   4  -8   52.62    8.60
   1   4  -8   52.60    8.65
   1   4  -7   52.93    7.90
   1   4  -7   60.94    8.34
   1  -4  -6   10.77    3.51
   1   4  -6   10.25    4.31
   1   4  -6   12.56    4.32
   1  -4  -5  241.95   12.87
   1   4  -5  214.24   12.43
   1   4  -5  208.29   12.35
   1  -4  -4   17.69    3.69
   1   4  -4   17.83    1.82
   1   4  -4   16.58    3.93
   1   4  -4   15.70    4.04
   1  -4  -3  336.60   13.63
   1   4  -3  325.47    8.65
   1   4  -3  311.17   13.89
   1   4  -3  310.42   13.89
   1  -4  -2  214.87   10.29
   1   4  -2  210.97    7.91
   1   4  -2  185.74   10.53
   1   4  -2  189.41   10.74
   1  -4  -1  155.46    8.19
   1   4  -1  150.89    7.38
   1   4  -1  148.85    9.40
  -1   4   0    0.69    1.37
   1  -4   0    1.29    1.27
   1   4   0    0.57    1.21
  -1   4  -1  562.20   17.03
   1  -4   1  605.82   13.65
   1   4   1  585.61   16.72
  -1   4  -2   -1.32    1.05
  -1   4  -2    0.12    1.41
   1  -4   2    1.50    0.96
   1   4   2    1.49    1.62
  -1   4  -3  258.41   11.94
  -1   4  -3  271.36   12.57
   1  -4   3  295.86    7.34
   1   4   3  284.97   13.19
  -1   4  -4   66.99    6.69
  -1   4  -4   75.15    7.31
   1   4   4   67.87    6.98
  -1   4  -5   28.10    5.27
  -1   4  -5   23.64    5.30
   1   4   5   24.88    4.79
  -1   4  -6   11.99    4.44
  -1   4  -6    5.05    3.55
   1   4   6    5.27    3.12
  -1   4  -7  114.56   10.38
  -1   4  -7   93.42   10.23
   1   4   7  123.37   10.73
  -1   4  -8    7.44    4.81
  -1   4  -8   12.32    5.54
   1   4   8   10.29    4.82
  -1   4  -9   15.01    6.03
  -1   4  -9   26.13    8.04
   1   4   9   16.81    5.03
  -1   4 -10    3.48    4.49
  -1   4 -10    3.62    4.28
   1   4  10    5.97    3.72
  -1   4 -11   61.31    9.99
  -1   4 -11   53.79    9.38
   1   4  11   57.50    8.80
  -1   4 -12    2.07    4.36
  -1   4 -12   -0.19    3.60
   1   4  12    1.34    3.21
  -1   4 -13    3.20    4.30
  -1   4 -13   -1.10    3.00
   1   4  13    0.34    3.20
  -1   4 -14    7.55    5.45
   1   4  14   -4.29    2.92
  -1   5  14    3.66    3.97
   1   5 -14    0.23    4.28
  -1   5  13    4.80    3.74
   1   5 -13    2.16    4.92
   1   5 -13   -1.97    2.43
  -1   5  12    9.83    5.15
   1   5 -12   12.24    6.52
   1   5 -12    4.47    5.08
  -1   5  11   42.13    7.94
   1   5 -11   36.19    9.43
   1   5 -11   28.63    8.06
  -1   5  10    1.28    2.38
   1   5 -10    0.00    3.87
   1   5 -10   -0.16    4.02
  -1   5   9   32.89    6.76
   1   5  -9   35.52    8.24
   1   5  -9   32.03    7.60
  -1   5   8   21.35    5.60
   1   5  -8   20.93    6.51
   1   5  -8   34.12    7.98
  -1   5   7   63.76    8.23
   1   5  -7   62.24    8.97
   1   5  -7   73.22    9.22
  -1   5   6   48.49    7.01
   1   5  -6   45.89    7.42
   1   5  -6   45.10    7.26
  -1   5   5    3.61    3.20
   1   5  -5    8.41    3.67
   1   5  -5    9.21    3.74
   1  -5  -4  207.18   12.27
   1   5  -4  200.86    6.73
   1   5  -4  183.92   12.33
   1   5  -4  191.64   12.55
   1  -5  -3  308.41   14.25
   1   5  -3  294.44    9.54
   1   5  -3  296.21   15.12
   1   5  -3  286.20   14.93
   1  -5  -2  181.17   10.38
   1   5  -2  177.64    8.27
   1   5  -2  157.58   11.00
   1   5  -2  170.56   11.39
   1  -5  -1    8.49    2.47
   1   5  -1    7.72    2.30
   1   5  -1    9.20    3.24
  -1   5   0  221.46   12.18
   1  -5   0  249.41   10.76
   1   5   0  241.77   11.21
   1   5   0  229.82   13.04
  -1   5  -1  118.39    9.09
   1  -5   1  131.67    7.25
   1   5   1  127.55    8.73
  -1   5  -2   51.00    4.25
  -1   5  -2   52.18    6.20
  -1   5  -2   58.87    6.69
   1   5   2   48.44    5.85
  -1   5  -3   44.49    3.44
  -1   5  -3   47.32    6.15
  -1   5  -3   44.02    6.20
   1   5   3   40.66    5.81
  -1   5  -4   10.03    3.92
  -1   5  -4    7.06    3.47
   1   5   4    5.56    3.25
  -1   5  -5   74.16    8.25
  -1   5  -5   67.42    7.99
   1   5   5   60.16    7.54
  -1   5  -6   60.13    8.08
  -1   5  -6   63.56    8.61
   1   5   6   67.74    8.34
  -1   5  -7   60.33    8.80
  -1   5  -7   57.32    9.16
   1   5   7   54.22    7.93
  -1   5  -8   -0.55    3.55
  -1   5  -8    1.99    3.85
   1   5   8    0.24    2.34
  -1   5  -9   22.85    7.15
  -1   5  -9   31.31    7.98
   1   5   9   28.83    6.18
  -1   5 -10   63.28   10.21
  -1   5 -10   63.56   10.36
   1   5  10   67.70    9.88
  -1   5 -11   32.49    8.60
  -1   5 -11   24.42    7.52
   1   5  11   33.12    7.57
  -1   5 -12    7.34    5.17
  -1   5 -12    1.97    3.81
   1   5  12   -0.73    3.04
  -1   5 -13    0.37    3.88
   1   5  13    2.68    3.49
  -1   6  13    5.12    4.07
   1   6 -13    0.95    4.81
  -1   6  12   22.16    6.68
   1   6 -12   26.02    8.64
  -1   6  11    4.92    3.89
   1   6 -11    7.64    6.22
   1   6 -11    7.20    5.31
  -1   6  10   14.54    6.13
   1   6 -10   19.25    7.32
   1   6 -10    9.25    5.52
  -1   6   9    5.38    3.46
   1   6  -9    0.40    4.24
   1   6  -9    3.93    4.17
  -1   6   8   84.26   10.18
   1   6  -8   81.41   10.73
   1   6  -8   94.13   11.34
  -1   6   7   37.60    6.91
   1   6  -7   42.89    7.71
   1   6  -7   36.98    7.78
  -1   6   6    7.77    3.91
   1   6  -6   10.05    4.65
   1   6  -6    8.65    4.39
  -1   6   5    2.17    2.53
   1   6  -5    0.17    2.93
   1   6  -5    0.83    2.58
  -1   6   4  137.39   10.94
   1   6  -4  143.73   12.03
   1   6  -4  136.55   11.69
  -1   6   3   17.29    4.16
   1   6  -3   10.80    2.15
   1   6  -3   11.71    4.46
   1   6  -3   14.35    4.72
  -1   6   2    9.75    3.78
   1   6  -2    5.89    2.20
   1   6  -2    6.29    3.38
   1   6  -2    6.82    3.33
  -1   6   1    0.91    1.70
  -1   6   1    0.54    1.77
   1   6  -1   -1.75    0.96
   1   6  -1   -2.36    1.19
  -1   6   0  208.35   10.88
  -1   6   0  195.38   12.80
   1   6   0  194.89   11.07
   1   6   0  191.90   13.21
  -1   6  -1    2.05    1.60
  -1   6  -1    0.87    1.80
  -1   6  -1   -0.58    1.53
   1   6   1   -0.38    1.64
  -1   6  -2    0.14    0.83
  -1   6  -2    1.60    2.09
  -1   6  -2    1.07    2.01
   1   6   2    1.61    1.98
  -1   6  -3   32.29    5.70
  -1   6  -3   25.54    5.73
   1   6   3   32.30    5.56
  -1   6  -4  139.35   11.52
  -1   6  -4  152.96   12.21
   1   6   4  137.67   11.30
  -1   6  -5    4.50    3.56
  -1   6  -5    1.11    2.90
   1   6   5   -1.02    1.93
  -1   6  -6    2.67    3.28
  -1   6  -6    3.51    3.36
   1   6   6    2.89    2.71
  -1   6  -7    3.16    3.52
  -1   6  -7    1.73    3.50
   1   6   7    5.94    3.51
  -1   6  -8   36.77    8.29
  -1   6  -8   56.60    9.58
   1   6   8   43.25    7.94
  -1   6  -9    6.79    5.11
  -1   6  -9    0.60    4.08
   1   6   9    5.32    3.55
  -1   6 -10    8.16    5.75
  -1   6 -10   -0.06    4.33
   1   6  10    4.96    3.81
  -1   6 -11    2.32    5.00
  -1   6 -11   -4.59    2.96
   1   6  11    6.62    4.47
  -1   6 -12   12.19    5.99
   1   6  12   15.70    7.53
  -1   7  11    0.30    3.21
   1   7 -11    4.34    4.90
  -1   7  10   21.94    7.64
   1   7 -10   23.46    8.05
   1   7 -10   14.36    6.13
  -1   7   9   22.14    6.06
   1   7  -9   19.04    7.32
   1   7  -9   12.81    5.77
  -1   7   8   33.28    7.11
   1   7  -8   33.92    8.28
   1   7  -8   23.65    7.16
  -1   7   7   -1.34    1.87
   1   7  -7    1.51    3.24
   1   7  -7    1.44    2.83
  -1   7   6   40.51    7.16
   1   7  -6   35.96    7.79
   1   7  -6   29.55    6.85
  -1   7   5    8.12    4.04
   1   7  -5    9.39    4.76
   1   7  -5    3.67    3.65
  -1   7   4   44.56    6.97
   1   7  -4   38.16    7.02
   1   7  -4   47.16    8.03
  -1   7   3    5.87    3.09
   1   7  -3    5.00    3.38
   1   7  -3    8.06    3.95
  -1   7   2   58.80    7.18
  -1   7   2   56.46    7.85
   1   7  -2   47.99    7.74
   1   7  -2   53.13    7.99
  -1   7   1    0.08    1.43
  -1   7   1   -0.98    1.23
   1   7  -1   -0.49    1.16
   1   7  -1    1.60    2.23
   1   7  -1    2.54    2.11
  -1   7   0   40.75    5.23
  -1   7   0   37.60    6.47
   1   7   0   37.94    5.58
   1   7   0   42.88    6.90
  -1   7  -1    0.59    1.83
  -1   7  -1    1.96    2.17
   1   7   1    0.15    1.50
   1   7   1    0.78    1.65
  -1   7  -2   65.25    8.39
  -1   7  -2   71.43    8.82
   1   7   2   67.68    7.97
  -1   7  -3   10.60    4.32
  -1   7  -3   11.85    4.60
   1   7   3    7.39    3.85
  -1   7  -4    6.99    3.78
  -1   7  -4    3.05    2.68
   1   7   4    5.34    3.65
  -1   7  -5   -1.56    2.69
  -1   7  -5    2.30    3.08
   1   7   5   -1.41    1.89
  -1   7  -6   68.87    9.67
  -1   7  -6   65.61    9.64
   1   7   6   70.69    9.48
  -1   7  -7   -0.75    3.02
  -1   7  -7   -0.72    3.05
   1   7   7   -1.96    2.49
  -1   7  -8   -1.77    3.34
  -1   7  -8   -1.73    3.00
   1   7   8   -2.44    2.36
  -1   7  -9   -3.68    3.18
  -1   7  -9   -1.12    3.46
   1   7   9   -2.73    2.21
  -1   7 -10   23.44    8.02
  -1   7 -10   34.67    8.81
   1   7  10   40.03    8.61
  -1   8   9    8.11    4.30
   1   8  -9    7.67    5.19
  -1   8   8    9.14    5.09
   1   8  -8    5.16    4.97
  -1   8   7   -0.93    2.00
   1   8  -7    0.88    3.49
   1   8  -7    1.67    3.12
  -1   8   6    5.15    3.66
   1   8  -6   -0.14    2.78
   1   8  -6   -4.16    2.11
  -1   8   5   25.34    6.03
   1   8  -5   24.92    6.97
   1   8  -5   17.98    6.22
  -1   8   4   48.72    7.67
   1   8  -4   39.83    8.12
   1   8  -4   52.03    8.61
  -1   8   3    1.07    2.27
  -1   8   3    0.44    1.49
   1   8  -3    1.24    2.41
   1   8  -3   -2.72    1.92
  -1   8   2    6.17    3.26
  -1   8   2   11.36    4.60
   1   8  -2    4.89    3.73
   1   8  -2    6.91    4.03
  -1   8   1   43.35    7.26
   1   8  -1   52.09    8.57
   1   8  -1   56.84    8.85
  -1   8   0   61.60    8.59
  -1   8   0   46.69    7.98
   1   8   0   44.87    7.96
  -1   8  -1   11.22    4.84
  -1   8  -1    5.46    3.35
   1   8   1    6.73    3.21
   1   8   1    3.40    3.24
  -1   8  -2    5.03    3.63
  -1   8  -2    1.68    2.36
   1   8   2    3.25    2.95
   1   8   2    4.40    2.90
  -1   8  -3   29.13    6.75
  -1   8  -3   15.23    5.57
   1   8   3   42.35    7.08
  -1   8  -4   26.96    6.87
  -1   8  -4   26.71    6.65
   1   8   4   26.07    6.06
  -1   8  -5   17.73    6.56
  -1   8  -5   11.52    5.48
   1   8   5   13.55    5.25
  -1   8  -6   -0.62    3.36
  -1   8  -6    5.57    3.76
   1   8   6    4.52    3.29
  -1   8  -7   15.50    6.58
  -1   8  -7   24.10    6.86
   1   8   7   31.18    7.20
  -1   8  -8   20.03    7.18
   1   8   8   18.19    7.17
  -1   9   5   10.54    4.49
   1   9  -5    2.41    3.21
  -1   9   4    0.28    2.46
   1   9  -4    3.33    3.87
  -1   9   3    9.22    3.48
   1   9  -3    7.22    4.27
  -1   9   2    2.92    2.48
   1   9  -2    2.70    3.73
  -1   9   1   21.26    5.22
   1   9  -1   10.79    5.54
  -1   9   0    0.31    2.87
  -1   9   0    1.23    1.84
   1   9   0    1.81    2.27
  -1   9  -1    2.55    3.70
  -1   9  -1    7.25    3.50
  -1   9  -2    9.44    4.44
  -1   9  -2    3.96    3.39
  -1   9  -3    4.87    3.95
  -1   9  -3    1.84    3.07
   1   9   3   -0.13    2.64
  -1   9  -4   -0.17    2.66
   1   9   4    2.64    3.65
   2   0 -17    7.34    3.97
   2   0 -16    1.21    3.51
  -2   0  15    0.10    2.33
   2   0 -15    2.49    3.26
   2   0 -15   -0.72    2.94
  -2   0  14    0.45    2.19
   2   0 -14   -0.49    2.86
   2   0 -14   -0.71    2.65
  -2   0  13   -0.33    2.09
   2   0 -13    1.96    3.61
   2   0 -13   -1.33    2.40
   2   0 -12   -0.64    1.60
   2   0 -12    1.63    4.30
   2   0 -12    2.55    3.62
   2   0 -11    0.96    1.77
   2   0 -11   -1.29    3.41
   2   0 -11    0.45    3.63
   2   0 -10    3.40    2.17
   2   0 -10    3.70    4.07
   2   0 -10    0.72    3.66
   2   0  -9   -0.40    1.08
   2   0  -9   -1.22    2.76
   2   0  -9   -1.75    2.38
   2   0  -8  196.97    9.97
   2   0  -8  183.47   11.19
   2   0  -8  188.87   11.18
   2   0  -7   -0.02    1.06
   2   0  -7   -0.76    2.15
   2   0  -7   -0.85    2.10
   2   0  -6  518.96   14.27
   2   0  -6  517.76   15.73
   2   0  -6  474.43   14.55
  -2   0   5   -1.04    1.10
   2   0  -5    0.01    1.08
   2   0  -5   -0.72    2.00
   2   0  -5   -0.09    1.81
  -2   0   4  334.79    9.87
   2   0  -4  329.08   10.14
   2   0  -4  300.36    9.93
   2   0  -4  308.13    9.60
  -2   0   3    0.91    1.39
   2   0  -3   -0.59    1.20
   2   0  -3   -0.20    1.70
   2   0  -3    0.83    1.67
  -2   0   2    6.11    1.96
  -2   0   2    2.96    1.09
   2   0  -2    3.08    1.73
   2   0  -2    2.65    1.65
   2   0  -2    3.11    1.46
  -2   0   1    1.16    0.64
   2   0  -1   -0.35    1.38
   2   0  -1    1.08    0.87
   2   0  -1    1.09    0.64
   2   0   0    3.65    1.80
   2   0   1   -0.25    1.32
   2   0   1    0.25    0.16
   2   0   1    0.56    0.63
  -2   0  -2   29.85    3.01
   2   0   2   26.06    3.38
   2   0   2   30.67    2.84
   2   0   2   31.67    3.21
  -2   0  -3    0.15    1.07
  -2   0  -3    0.87    1.39
   2   0   3    2.58    1.80
   2   0   3    0.38    1.39
  -2   0  -4  211.12    8.50
  -2   0  -4  201.58    8.84
   2   0   4  213.59    9.26
   2   0   4  196.53    8.76
  -2   0  -5   -0.64    1.49
  -2   0  -5   -0.24    1.63
   2   0   5   -0.48    1.31
  -2   0  -6   73.41    6.45
  -2   0  -6   78.88    7.09
   2   0   6   81.56    6.60
  -2   0  -7   -0.11    1.87
  -2   0  -7    0.61    2.33
   2   0   7    0.72    1.73
  -2   0  -8  230.32   12.81
  -2   0  -8  240.39   13.72
   2   0   8  227.00   11.96
  -2   0  -9   -1.41    2.46
  -2   0  -9   -0.96    2.58
   2   0   9    0.37    1.95
  -2   0 -10   12.24    4.74
  -2   0 -10    8.74    4.21
   2   0  10   13.32    4.19
  -2   0 -11    0.98    2.76
  -2   0 -11   -0.77    2.58
   2   0  11    2.32    2.22
  -2   0 -12  122.48   11.86
  -2   0 -12  115.44   12.14
   2   0  12  119.36   10.27
  -2   0 -13    2.32    2.76
  -2   0 -13    4.10    2.95
   2   0  13   -1.21    1.74
  -2   0 -14    4.03    3.23
  -2   0 -14    2.65    2.28
  -2   0 -15    3.85    3.26
  -2   1  16  100.01   11.17
   2  -1 -16  110.17   12.94
   2   1 -16  111.12   13.52
  -2   1  15   13.77    4.24
   2  -1 -15   16.01    6.34
   2  -1 -15   17.30    5.15
   2   1 -15   16.56    6.26
   2   1 -15    4.63    4.62
  -2   1  14   39.54    7.24
   2  -1 -14   48.29    9.01
   2  -1 -14   69.78   10.07
   2   1 -14   50.88    9.69
   2   1 -14   41.13    8.99
  -2  -1  13   23.99    5.07
  -2   1  13   27.53    6.19
   2  -1 -13   33.02    7.68
   2  -1 -13   26.91    7.13
   2   1 -13   18.31    6.79
   2   1 -13   21.08    7.02
   2  -1 -12  334.50   17.01
   2  -1 -12  322.17   18.93
   2  -1 -12  330.71   18.70
   2   1 -12  340.15   14.83
   2   1 -12  326.97   19.40
   2   1 -12  324.78   19.22
   2  -1 -11   11.39    3.70
   2  -1 -11    5.76    4.59
   2  -1 -11   11.58    5.04
   2   1 -11   11.45    2.96
   2   1 -11    5.99    4.56
   2   1 -11   11.49    5.21
   2  -1 -10  118.68    9.37
   2  -1 -10  104.40   10.05
   2  -1 -10  114.77   10.62
   2   1 -10  122.11    8.06
   2   1 -10  113.71   11.36
   2   1 -10   99.69   10.66
   2  -1  -9  108.59    8.51
   2  -1  -9   93.74    9.10
   2  -1  -9  105.11    9.45
   2   1  -9   97.76    6.84
   2   1  -9   89.71    9.19
   2   1  -9   97.53    9.82
   2  -1  -8  457.11   16.40
   2  -1  -8  453.94   17.28
   2  -1  -8  450.57   16.88
   2   1  -8  474.93   14.01
   2   1  -8  436.64   17.36
   2   1  -8  423.65   16.77
   2  -1  -7   57.32    5.65
   2  -1  -7   61.05    6.60
   2  -1  -7   48.13    5.62
   2   1  -7   61.32    4.82
   2   1  -7   71.15    7.57
   2   1  -7   50.93    6.74
   2  -1  -6  139.99    8.25
   2  -1  -6  138.18    8.36
   2  -1  -6  117.49    7.48
   2   1  -6  133.49    6.64
   2   1  -6  134.39    8.77
   2   1  -6  131.88    8.41
  -2   1   5  110.36    6.66
   2  -1  -5  109.84    6.92
   2  -1  -5  112.92    7.04
   2  -1  -5  110.31    6.67
   2   1  -5  110.10    5.74
   2   1  -5  103.80    7.35
   2   1  -5  109.87    7.28
  -2  -1   4  176.84    7.81
  -2   1   4  172.42    7.22
   2  -1  -4  182.11    8.34
   2  -1  -4  165.02    7.50
   2  -1  -4  168.59    7.10
   2   1  -4  180.82    7.03
   2   1  -4  177.06    8.36
   2   1  -4  176.05    8.04
  -2  -1   3  382.87   10.27
  -2   1   3  392.24    9.13
   2  -1  -3  416.10   11.76
   2  -1  -3  407.60    9.89
   2  -1  -3  413.28    9.24
   2   1  -3  416.32   10.30
   2   1  -3  414.43   11.24
   2   1  -3  407.20   10.69
  -2  -1   2 1843.60   20.40
  -2   1   2 1882.50   17.30
  -2   1   2 1872.20   15.60
   2  -1  -2 1891.90   23.60
   2  -1  -2 1913.40   17.40
   2   1  -2 1866.40   21.60
   2   1  -2 1905.90   21.60
   2   1  -2 1898.10   20.60
  -2   1   1   28.04    2.08
   2  -1  -1   31.53    3.44
   2   1  -1   32.50    3.56
   2   1  -1   29.55    2.88
   2   1  -1   31.87    2.84
  -2   1   0 2532.10   13.30
   2  -1   0 2575.70   25.70
   2  -1   0 2521.60   13.30
   2   1   0 2582.60   27.30
  -2   1  -1  458.98    6.45
  -2   1  -1  467.34    8.06
   2  -1   1  475.20   11.15
   2  -1   1  487.25    6.51
   2  -1   1   -0.21    0.30
   2   1   1  485.72   12.63
  -2   1  -2  557.51    9.51
  -2   1  -2  538.15   10.71
   2  -1   2  589.78   12.68
   2  -1   2   -0.47    0.19
   2  -1   2  574.10   10.97
   2   1   2  582.53   14.62
   2   1   2  591.71   13.10
  -2   1  -3    0.68    1.44
  -2   1  -3    0.79    1.66
   2  -1   3    0.77    1.33
   2  -1   3    2.00    1.54
   2   1   3    3.45    1.98
   2   1   3    1.25    1.12
  -2   1  -4  143.57    7.06
  -2   1  -4  145.41    7.68
   2  -1   4  155.13    7.29
   2  -1   4  142.87    7.42
   2   1   4  144.61    8.29
  -2  -1  -5  186.97    9.86
  -2   1  -5  193.48    9.11
  -2   1  -5  192.12    9.84
   2  -1   5  195.57    8.64
   2   1   5  185.72    9.98
  -2  -1  -6  284.61   13.03
  -2   1  -6  273.75   11.80
  -2   1  -6  258.12   12.18
   2  -1   6  282.71   10.91
   2   1   6  275.22   12.78
  -2  -1  -7   -0.21    1.94
  -2   1  -7   -0.99    2.24
  -2   1  -7    0.80    2.83
   2  -1   7    1.01    1.32
   2   1   7   -1.02    1.41
  -2  -1  -8   84.33    8.64
  -2   1  -8   80.04    8.43
  -2   1  -8   82.19    9.00
   2  -1   8   87.74    7.04
   2   1   8   81.55    7.91
  -2  -1  -9   21.49    5.81
  -2   1  -9   21.95    6.10
  -2   1  -9   16.91    5.62
   2  -1   9   20.64    4.18
   2   1   9   25.72    5.08
  -2  -1 -10   24.30    6.27
  -2   1 -10   31.52    7.16
  -2   1 -10   25.85    7.52
   2  -1  10   20.88    4.45
   2   1  10   26.99    5.02
  -2  -1 -11   29.74    6.46
  -2   1 -11   26.84    6.71
  -2   1 -11   27.76    7.33
   2  -1  11   29.46    5.06
   2   1  11   25.29    5.39
  -2  -1 -12    8.76    3.91
  -2   1 -12    9.28    4.55
  -2   1 -12   16.24    5.67
   2  -1  12   11.25    3.59
   2   1  12    7.55    3.62
  -2  -1 -13   16.54    5.27
  -2   1 -13    6.00    4.16
  -2   1 -13   10.30    4.60
   2   1  13    5.70    3.92
  -2  -1 -14   48.04    7.97
  -2   1 -14   55.89    8.84
  -2   1 -14   49.97    8.39
   2   1  14   46.06    7.57
  -2   1 -15   10.50    4.15
   2   1  15    9.79    4.40
  -2   2  16    1.63    2.92
   2  -2 -16    5.69    3.79
   2   2 -16    4.50    4.34
  -2   2  15    3.21    3.28
   2  -2 -15    1.76    2.71
   2  -2 -15   -0.56    2.13
   2   2 -15    3.49    4.49
   2   2 -15   -0.02    3.16
  -2   2  14    1.17    2.78
   2  -2 -14    2.75    2.63
   2  -2 -14   -0.10    2.38
   2   2 -14    2.66    4.69
   2   2 -14   -0.52    4.25
  -2   2  13   57.56    8.29
   2  -2 -13   66.55    9.53
   2  -2 -13   54.15    8.67
   2   2 -13   49.89    9.16
   2   2 -13   49.54    9.81
   2  -2 -12   12.19    3.97
   2  -2 -12   10.51    5.01
   2  -2 -12   10.73    4.51
   2   2 -12    7.22    5.25
   2   2 -12    3.40    5.02
   2  -2 -11   36.02    6.08
   2  -2 -11   45.52    7.95
   2  -2 -11   33.70    6.83
   2   2 -11   41.77    4.48
   2   2 -11   36.06    9.24
   2   2 -11   38.35    8.98
   2  -2 -10    6.17    3.45
   2  -2 -10    5.67    3.81
   2  -2 -10    5.01    3.25
   2   2 -10    4.65    1.87
   2   2 -10    8.24    5.31
   2   2 -10    9.68    4.78
   2  -2  -9  308.15   15.26
   2  -2  -9  289.91   15.24
   2  -2  -9  300.66   15.27
   2   2  -9  321.40   10.93
   2   2  -9  290.83   16.09
   2   2  -9  269.95   15.31
   2  -2  -8   -2.18    0.98
   2  -2  -8    1.33    1.88
   2  -2  -8   -2.16    1.45
   2   2  -8    1.21    1.01
   2   2  -8    0.96    3.18
   2   2  -8   -2.20    2.84
   2  -2  -7  117.24    8.69
   2  -2  -7  101.56    8.18
   2  -2  -7  104.17    8.06
   2   2  -7  107.51    5.63
   2   2  -7  102.35    8.69
   2   2  -7   98.93    8.57
   2  -2  -6   85.12    7.08
   2  -2  -6   86.53    7.04
   2  -2  -6   82.37    6.65
   2   2  -6   86.76    4.85
   2   2  -6   81.29    7.67
   2   2  -6   76.43    7.13
   2  -2  -5  354.60   13.39
   2   2  -5  340.70    9.22
   2   2  -5  342.03   13.35
   2   2  -5  318.16   12.59
  -2   2   4   52.35    4.45
   2  -2  -4   50.47    5.04
   2   2  -4   50.53    3.75
   2   2  -4   47.27    5.07
   2   2  -4   44.86    4.98
  -2   2   3    9.18    2.05
   2  -2  -3    7.91    2.65
   2   2  -3    7.49    2.00
   2   2  -3   10.76    2.81
   2   2  -3    8.39    2.51
  -2  -2   2  274.60    9.80
   2  -2  -2  283.27   10.13
   2   2  -2  277.42    8.81
   2   2  -2  285.58   10.28
   2   2  -2  275.33    9.90
   2  -2  -1  530.94   13.05
   2   2  -1  523.78   12.71
   2   2  -1  501.54   12.95
  -2   2   0   87.47    4.29
   2  -2   0   90.78    5.33
   2   2   0   90.67    5.82
  -2   2  -1    3.48    1.24
  -2   2  -1    6.17    1.83
   2  -2   1    5.79    1.90
   2  -2   1    4.03    1.31
   2   2   1    3.69    1.92
  -2   2  -2  108.91    5.26
  -2   2  -2  105.64    5.72
   2  -2   2  114.22    5.59
   2  -2   2  108.80    5.56
   2   2   2  111.83    7.18
  -2   2  -3  109.69    5.98
  -2   2  -3  100.47    6.35
   2  -2   3  107.92    5.49
   2  -2   3  105.19    6.05
   2   2   3  102.83    7.32
  -2   2  -4  231.57    9.47
  -2   2  -4  232.30   10.25
   2  -2   4  234.05    8.18
   2   2   4  231.04   11.38
  -2   2  -5  124.48    7.90
  -2   2  -5  128.79    8.79
   2  -2   5  134.59    6.62
   2   2   5  134.68    9.25
  -2   2  -6   16.75    4.52
  -2   2  -6   18.90    5.08
   2  -2   6   12.70    2.67
   2   2   6   18.59    4.11
  -2   2  -7  144.33    9.99
  -2   2  -7  139.70   10.64
   2  -2   7  163.29    8.04
   2   2   7  159.38   11.10
  -2   2  -8   72.58    8.30
  -2   2  -8   64.90    8.86
   2  -2   8   79.03    6.12
   2   2   8   80.10    8.47
  -2   2  -9   -0.93    3.27
  -2   2  -9    2.09    4.00
   2  -2   9    0.22    1.55
   2   2   9   -0.12    2.17
  -2   2 -10    6.98    4.31
  -2   2 -10    2.47    4.11
   2   2  10    1.77    2.46
  -2   2 -11   62.08    8.84
  -2   2 -11   54.01    9.18
   2   2  11   70.62    8.74
  -2   2 -12   20.91    6.40
  -2   2 -12   32.85    7.30
   2   2  12   34.16    6.69
  -2   2 -13    4.46    3.63
  -2   2 -13    4.53    3.95
   2   2  13    2.87    3.18
  -2   2 -14    6.16    3.42
  -2   2 -14    2.59    2.38
   2   2  14    1.58    2.73
  -2   3  16   13.15    5.12
   2   3 -16    7.96    5.25
  -2   3  15   69.67    9.76
   2   3 -15   52.18   10.92
   2   3 -15   51.03    8.98
  -2   3  14    7.38    4.17
   2   3 -14    9.22    6.16
   2   3 -14    9.24    5.11
  -2   3  13   45.06    7.95
   2   3 -13   31.30    9.37
   2   3 -13   38.59    9.45
   2   3 -12   29.74    8.44
   2   3 -12   35.54    9.12
   2  -3 -11   63.37    8.29
   2   3 -11   67.29   11.09
   2   3 -11   63.08   10.85
   2  -3 -10   47.14    6.91
   2   3 -10   63.88    9.64
   2   3 -10   54.28    9.94
   2  -3  -9   89.29    8.92
   2   3  -9  103.46    5.93
   2   3  -9   92.23   10.22
   2   3  -9   95.51   10.31
   2  -3  -8  128.62   10.23
   2   3  -8  135.08    5.66
   2   3  -8  123.47   10.94
   2   3  -8  128.05   11.24
   2  -3  -7  193.95   11.94
   2   3  -7  188.41    6.50
   2   3  -7  175.33   11.88
   2   3  -7  177.82   11.98
   2  -3  -6  202.42   11.58
   2   3  -6  209.62    6.83
   2   3  -6  203.35   11.97
   2   3  -6  197.54   11.78
   2  -3  -5  105.30    8.06
   2   3  -5  107.16    5.05
   2   3  -5  105.31    8.47
   2   3  -5  101.22    8.17
   2  -3  -4    9.62    3.26
   2   3  -4    6.45    1.76
   2   3  -4   10.72    3.44
   2   3  -4    6.28    2.50
   2  -3  -3  356.39   13.14
   2   3  -3  358.85   10.20
   2   3  -3  362.11   13.77
   2   3  -3  347.08   13.35
   2  -3  -2  310.05   11.61
   2   3  -2  292.80    9.81
   2   3  -2  288.13   11.97
   2   3  -2  283.87   11.74
   2  -3  -1   41.23    4.25
   2   3  -1   45.20    4.34
   2   3  -1   38.08    4.57
  -2   3   0   10.70    2.26
   2  -3   0    8.95    2.19
   2   3   0   10.36    2.53
  -2   3  -1  540.38   13.06
  -2   3  -1  531.35   13.61
   2  -3   1  578.40   13.33
   2   3   1  558.45   16.18
  -2   3  -2   34.66    3.80
  -2   3  -2   34.92    4.10
   2  -3   2   35.42    3.35
   2   3   2   32.43    4.43
  -2   3  -3    1.77    1.72
  -2   3  -3   -0.35    1.70
   2  -3   3    0.17    0.90
   2   3   3   -0.13    1.39
  -2   3  -4    3.00    2.28
  -2   3  -4    2.58    2.42
   2  -3   4    6.91    1.69
   2   3   4    2.05    2.21
  -2   3  -5  346.89   13.51
  -2   3  -5  339.13   14.21
   2  -3   5  369.76    9.69
   2   3   5  346.39   15.70
  -2   3  -6    7.39    3.62
  -2   3  -6    7.44    4.02
   2  -3   6    8.22    1.97
   2   3   6    4.92    3.09
  -2   3  -7   -2.12    2.95
  -2   3  -7    0.37    3.57
   2  -3   7    2.17    1.24
   2   3   7    0.56    2.05
  -2   3  -8   37.00    7.48
  -2   3  -8   33.61    7.67
   2   3   8   47.52    7.09
  -2   3  -9   55.79    8.50
  -2   3  -9   57.62    9.22
   2   3   9   62.47    8.30
  -2   3 -10    1.26    3.76
  -2   3 -10    3.60    4.06
   2   3  10    2.52    3.11
  -2   3 -11   56.99    9.06
  -2   3 -11   57.00    9.75
   2   3  11   64.08    9.15
  -2   3 -12   13.51    5.57
  -2   3 -12   10.76    5.38
   2   3  12   19.35    5.69
  -2   3 -13   37.66    8.21
  -2   3 -13   48.06    9.06
   2   3  13   32.65    6.85
  -2   3 -14    6.48    3.85
  -2   3 -14    4.86    2.62
   2   3  14    1.73    3.58
  -2   4  15   -1.79    2.88
   2   4 -15    5.72    5.12
  -2   4  14    1.96    3.27
   2   4 -14    8.29    6.28
   2   4 -14    4.31    4.36
  -2   4  13   29.92    7.48
   2   4 -13   36.68    9.97
   2   4 -13   36.58    8.89
  -2   4  12   28.14    6.75
   2   4 -12   19.10    7.59
   2   4 -12   13.88    6.34
   2  -4 -11    0.10    1.95
   2   4 -11    4.11    4.80
   2   4 -11    2.40    4.47
   2  -4 -10   57.33    8.04
   2   4 -10   79.88   11.28
   2   4 -10   62.42    9.72
   2  -4  -9  179.30   13.23
   2   4  -9  170.84   14.18
   2   4  -9  173.01   14.15
   2  -4  -8   84.32    8.81
   2   4  -8   83.07   10.09
   2   4  -8   77.18    9.34
   2  -4  -7    3.05    2.96
   2   4  -7    2.65    3.59
   2   4  -7    2.44    3.22
   2  -4  -6  169.68   11.50
   2   4  -6  161.97    5.68
   2   4  -6  163.61   11.82
   2   4  -6  168.27   11.92
   2  -4  -5  345.17   15.52
   2   4  -5  336.17    9.12
   2   4  -5  320.57   15.43
   2   4  -5  321.46   15.34
   2  -4  -4  269.57   13.12
   2   4  -4  270.06    8.94
   2   4  -4  257.89   13.44
   2   4  -4  246.96   13.14
   2  -4  -3   10.30    3.01
   2   4  -3   15.02    2.62
   2   4  -3    6.56    2.56
   2   4  -3   16.62    3.95
   2  -4  -2   50.04    5.33
   2   4  -2   43.99    4.36
   2   4  -2   40.66    5.33
   2   4  -2   46.52    5.63
   2  -4  -1  570.30   16.26
   2   4  -1  554.81   15.73
   2   4  -1  536.74   18.23
  -2   4   0   25.50    3.84
   2  -4   0   26.36    3.43
   2   4   0   27.08    3.96
  -2   4  -1   -0.08    0.84
  -2   4  -1    0.12    1.19
   2  -4   1    0.49    0.90
   2   4   1   -0.86    1.11
  -2   4  -2    1.43    1.42
  -2   4  -2    1.29    1.58
   2  -4   2    1.21    1.11
   2   4   2    0.61    1.67
  -2   4  -3  164.41    9.36
  -2   4  -3  167.25    9.88
   2  -4   3  167.37    6.84
   2   4   3  173.10   10.97
  -2   4  -4   12.21    3.81
  -2   4  -4    9.06    3.41
   2  -4   4   10.69    1.76
   2   4   4   12.57    3.82
  -2   4  -5   40.69    6.30
  -2   4  -5   33.47    6.12
   2  -4   5   42.89    3.04
   2   4   5   36.31    6.06
  -2   4  -6   12.84    4.77
  -2   4  -6   12.89    4.75
   2   4   6   15.15    4.09
  -2   4  -7  155.62   11.82
  -2   4  -7  165.29   12.77
   2   4   7  166.44   12.80
  -2   4  -8   22.64    7.30
  -2   4  -8   46.92    8.81
   2   4   8   36.72    6.75
  -2   4  -9   -1.08    3.51
  -2   4  -9   -2.64    3.69
   2   4   9    3.61    2.97
  -2   4 -10   37.51    7.82
  -2   4 -10   32.60    8.20
   2   4  10   41.05    7.60
  -2   4 -11   46.21    9.16
  -2   4 -11   46.82    9.47
   2   4  11   56.96    9.10
  -2   4 -12    7.16    5.04
  -2   4 -12    4.67    4.35
   2   4  12    1.40    3.14
  -2   4 -13    3.14    3.84
  -2   4 -13   -1.91    2.97
   2   4  13    1.14    2.72
  -2   5  14    1.67    3.47
   2   5 -14   -0.22    4.56
  -2   5  13    4.87    4.36
   2   5 -13    4.84    5.50
   2   5 -13   12.79    5.55
  -2   5  12   18.77    6.91
   2   5 -12   12.47    7.22
   2   5 -12   12.48    6.50
  -2   5  11   25.67    6.91
   2   5 -11   33.05    9.25
   2   5 -11   23.74    7.32
  -2   5  10    2.02    3.45
   2   5 -10    0.42    3.92
   2   5 -10   -0.42    2.94
   2  -5  -9    7.24    3.72
   2   5  -9    7.89    4.88
   2   5  -9    4.76    4.64
   2  -5  -8    0.42    1.78
   2   5  -8   -1.54    3.36
   2   5  -8   -2.98    2.24
   2  -5  -7   78.55    8.78
   2   5  -7   69.17    9.47
   2   5  -7   76.08    9.67
   2  -5  -6    0.22    1.77
   2   5  -6    1.52    2.50
   2   5  -6    0.56    2.45
   2  -5  -5   91.15    8.78
   2   5  -5   83.03    4.87
   2   5  -5   82.07    9.18
   2   5  -5   80.41    8.81
   2  -5  -4    1.53    1.88
   2   5  -4    2.43    1.62
   2   5  -4   -0.46    1.77
   2   5  -4   -0.44    2.05
   2  -5  -3   66.40    6.84
   2   5  -3   65.45    5.40
   2   5  -3   67.94    7.76
   2   5  -3   67.51    7.60
   2  -5  -2    2.10    1.99
   2   5  -2    5.22    2.25
   2   5  -2    3.00    2.55
   2   5  -2    6.51    3.01
  -2   5   1   21.63    4.07
   2  -5  -1   29.64    4.31
   2   5  -1   28.12    4.20
   2   5  -1   28.15    5.09
  -2   5   0   17.34    3.71
   2  -5   0   16.38    3.07
   2   5   0   13.89    3.41
  -2   5  -1  156.47    9.88
  -2   5  -1  166.92   10.43
   2  -5   1  172.86    8.73
   2   5   1  157.96   10.41
  -2   5  -2   52.07    5.94
  -2   5  -2   55.03    6.46
   2  -5   2   54.82    4.63
   2   5   2   48.78    6.18
  -2   5  -3    3.42    2.55
  -2   5  -3   -0.09    1.99
   2  -5   3    4.10    1.68
   2   5   3    3.35    2.67
  -2   5  -4   31.47    5.73
  -2   5  -4   22.21    5.37
   2   5   4   19.08    4.95
  -2   5  -5  118.43   10.05
  -2   5  -5  107.78   10.07
   2   5   5  128.49   11.19
  -2   5  -6    1.93    3.66
  -2   5  -6    7.19    4.05
   2   5   6    2.42    2.66
  -2   5  -7    9.38    4.75
  -2   5  -7   10.80    4.96
   2   5   7    8.37    4.15
  -2   5  -8    3.76    3.95
  -2   5  -8   -1.07    3.67
   2   5   8    1.35    2.29
  -2   5  -9   24.55    7.21
  -2   5  -9   23.55    7.23
   2   5   9   24.49    6.22
  -2   5 -10    9.59    5.96
  -2   5 -10    3.98    4.70
   2   5  10    5.75    4.01
  -2   5 -11   24.66    7.62
  -2   5 -11   32.14    8.23
   2   5  11   18.37    7.32
  -2   5 -12    2.91    4.09
  -2   5 -12   -1.39    3.21
   2   5  12    4.71    4.93
  -2   6  13    7.44    5.46
   2   6 -13    5.94    6.01
  -2   6  12   21.47    7.55
   2   6 -12   17.90    7.85
  -2   6  11   -0.66    2.93
   2   6 -11   -4.01    4.06
   2   6 -11   -3.78    2.30
  -2   6  10   42.41    8.23
   2   6 -10   48.84   10.15
   2   6 -10   41.99    9.25
  -2   6   9   11.00    5.28
   2   6  -9    9.41    5.69
   2   6  -9   12.84    5.92
  -2   6   8   54.65    8.66
   2   6  -8   62.41    9.89
   2   6  -8   66.79   10.00
   2  -6  -7    7.05    3.89
   2   6  -7    6.46    4.34
   2   6  -7    8.06    4.42
   2  -6  -6  158.33   12.59
   2   6  -6  132.12   12.46
   2   6  -6  146.50   13.04
   2  -6  -5    9.40    3.84
   2   6  -5   11.09    4.64
   2   6  -5   15.46    4.89
   2  -6  -4  148.55   11.18
   2   6  -4  146.34   12.46
   2   6  -4  148.79   12.51
   2  -6  -3  128.55   10.16
   2   6  -3  118.57    7.77
   2   6  -3  108.48   10.62
   2   6  -3  115.65   10.85
   2  -6  -2  189.63   11.76
   2   6  -2  192.43   10.53
   2   6  -2  198.83   14.03
   2   6  -2  176.15   13.05
  -2   6   1   10.47    3.47
   2  -6  -1   12.28    3.20
   2   6  -1   10.44    3.56
   2   6  -1    7.32    3.56
  -2   6   0  122.53   10.00
   2  -6   0  138.12    9.11
   2   6   0  146.06   10.27
   2   6   0  136.93   11.54
  -2   6  -1    3.24    2.46
  -2   6  -1    3.86    2.68
   2  -6   1    4.10    1.71
   2   6   1    3.68    3.03
  -2   6  -2   80.45    8.23
  -2   6  -2   81.77    8.53
   2  -6   2   90.95    6.48
   2   6   2   88.78    8.80
  -2   6  -3    0.49    2.38
  -2   6  -3    2.62    2.69
   2   6   3    2.39    2.51
  -2   6  -4  149.02   11.52
  -2   6  -4  130.36   11.21
   2   6   4  137.73   11.88
  -2   6  -5    1.29    2.89
  -2   6  -5   -0.40    2.64
   2   6   5    2.30    3.01
  -2   6  -6   38.95    7.27
  -2   6  -6   41.10    7.78
   2   6   6   38.86    7.28
  -2   6  -7   -2.32    3.16
  -2   6  -7   -1.15    3.39
   2   6   7    3.50    3.61
  -2   6  -8   98.83   11.24
  -2   6  -8   79.24   10.93
   2   6   8   98.98   11.75
  -2   6  -9    4.23    4.74
  -2   6  -9    5.05    4.52
   2   6   9    7.74    4.40
  -2   6 -10   14.09    6.77
  -2   6 -10   19.60    6.95
   2   6  10   24.69    7.13
  -2   6 -11    4.82    4.71
  -2   6 -11    2.30    4.29
   2   6  11    0.27    3.23
  -2   7  11    4.00    3.46
   2   7 -11   -0.79    4.55
  -2   7  10   -1.64    2.73
   2   7 -10    0.89    4.05
  -2   7   9    0.80    3.06
   2   7  -9   -4.00    3.12
   2   7  -9    1.17    3.89
  -2   7   8   33.72    7.36
   2   7  -8   43.81    8.62
   2   7  -8   28.38    7.71
  -2   7   7    1.34    2.78
   2   7  -7    2.34    3.25
   2   7  -7   -1.07    2.38
  -2   7   6    6.02    4.09
   2   7  -6    7.16    4.29
   2   7  -6    1.45    3.14
  -2   7   5   51.03    7.91
   2   7  -5   48.24    8.37
   2   7  -5   38.44    7.47
  -2   7   4   21.39    5.45
   2   7  -4   21.92    5.99
   2   7  -4   27.36    6.27
   2   7  -3   -0.02    2.36
   2   7  -3    1.57    1.94
  -2   7   2    6.08    3.18
   2   7  -2    8.95    4.18
   2   7  -2    3.06    2.76
  -2   7   1   40.09    6.47
   2   7  -1   42.18    5.87
   2   7  -1   38.70    6.86
   2   7  -1   40.36    7.04
  -2   7   0    9.94    3.68
  -2   7   0   14.61    3.88
  -2   7   0    8.52    3.76
   2   7   0   10.41    3.83
   2   7   0    6.17    3.19
  -2   7  -1    8.93    3.86
  -2   7  -1    6.78    3.43
   2   7   1   10.85    4.14
   2   7   1    6.72    3.34
  -2   7  -2    9.67    4.05
  -2   7  -2   12.30    4.43
   2   7   2   14.82    4.65
  -2   7  -3    0.97    2.31
  -2   7  -3   -1.23    2.15
   2   7   3    0.16    2.15
  -2   7  -4    3.70    3.31
  -2   7  -4   -0.06    2.44
   2   7   4    6.93    3.52
  -2   7  -5    5.79    3.94
  -2   7  -5   11.74    4.62
   2   7   5    1.02    2.69
  -2   7  -6   10.92    5.16
  -2   7  -6   10.26    5.24
   2   7   6   12.64    5.43
  -2   7  -7   -0.13    3.88
  -2   7  -7    3.69    4.57
   2   7   7    4.26    3.65
  -2   7  -8   -2.02    3.89
  -2   7  -8    1.19    3.50
   2   7   8    2.02    4.01
  -2   7  -9   -5.91    3.00
  -2   7  -9    1.77    3.55
   2   7   9    1.91    3.52
  -2   8   9    8.29    5.52
   2   8  -9    1.37    3.90
  -2   8   8   16.58    6.18
   2   8  -8   24.67    8.38
  -2   8   7    1.81    2.39
   2   8  -7    1.87    3.57
  -2   8   6   10.73    4.94
   2   8  -6   18.94    7.22
   2   8  -6   10.57    4.92
  -2   8   5   28.42    6.80
   2   8  -5   20.98    6.60
   2   8  -5   23.82    6.32
  -2   8   4   37.54    6.97
   2   8  -4   37.25    7.92
   2   8  -4   35.52    7.39
  -2   8   3   12.37    4.63
  -2   8   3    8.49    3.92
   2   8  -3    6.51    4.46
   2   8  -3   17.08    6.19
  -2   8   2   24.44    5.18
  -2   8   2   35.49    6.54
   2   8  -2   38.04    7.49
   2   8  -2   34.53    6.99
  -2   8   1   33.34    6.41
   2   8  -1   30.39    7.15
   2   8  -1   26.70    6.31
  -2   8   0   53.48    7.71
  -2   8   0   56.56    8.12
   2   8   0   44.77    7.86
  -2   8  -1   -0.17    1.81
  -2   8  -1   -0.93    1.93
   2   8   1   -0.33    1.93
   2   8   1    0.53    1.85
  -2   8  -2   43.10    7.35
  -2   8  -2   42.65    7.67
   2   8   2   42.95    7.12
   2   8   2   47.32    8.17
  -2   8  -3   42.22    7.45
  -2   8  -3   41.33    7.59
   2   8   3   46.67    7.59
  -2   8  -4   37.09    7.36
  -2   8  -4   29.09    7.29
   2   8   4   46.33    7.87
  -2   8  -5    3.17    3.82
  -2   8  -5   -2.72    2.32
   2   8   5    3.67    2.96
  -2   8  -6   27.45    7.16
  -2   8  -6   22.85    6.53
   2   8   6   18.44    6.64
  -2   8  -7   16.17    6.09
  -2   8  -7   14.93    6.02
   2   8   7   18.98    6.20
  -2   9   4    0.67    2.68
  -2   9   4    4.23    2.66
   2   9  -4    0.97    2.56
  -2   9   3   14.21    4.56
   2   9  -3   13.68    5.70
  -2   9   2   -0.74    2.01
   2   9  -2   -0.79    2.73
  -2   9   1    2.84    2.18
  -2   9   1    0.93    2.47
   2   9  -1    0.76    2.40
  -2   9   0    0.68    2.35
  -2   9   0    1.64    2.45
   2   9   0    1.72    2.20
  -2   9  -1    8.54    4.51
  -2   9  -1    5.88    3.76
  -2   9  -2   -0.37    2.81
  -2   9  -2   -3.08    2.01
  -2   9  -3    0.40    2.56
  -2   9  -3    0.17    2.38
   2   9   3   -0.96    2.11
   3   0 -17   -0.11    3.11
   3   0 -16    2.18    3.72
   3   0 -16    2.32    2.49
   3   0 -15    2.14    2.40
   3   0 -15    1.65    3.53
   3   0 -15    3.03    3.21
   3   0 -14    5.61    3.03
   3   0 -14    7.90    4.88
   3   0 -14    4.47    4.12
   3   0 -13    1.67    2.01
   3   0 -13    2.48    3.77
   3   0 -13    0.91    3.01
   3   0 -12   -1.66    1.28
   3   0 -12    0.71    4.12
   3   0 -12   -2.60    2.90
   3   0 -11   -0.47    1.58
   3   0 -11    1.63    3.99
   3   0 -11    0.06    3.69
   3   0 -10    3.47    2.39
   3   0 -10    3.14    4.01
   3   0 -10    1.99    3.34
   3   0  -9   -0.30    1.20
   3   0  -9    0.56    2.88
   3   0  -9   -2.44    2.19
   3   0  -8    7.05    2.84
   3   0  -8    7.62    3.58
   3   0  -8    5.55    3.30
   3   0  -7   -0.12    1.16
   3   0  -7   -1.08    2.42
   3   0  -7    0.76    2.25
   3   0  -6  111.01    7.45
   3   0  -6   98.18    7.51
   3   0  -6  107.02    7.37
  -3   0   5   -0.29    0.97
   3   0  -5    0.97    1.52
   3   0  -5   -0.57    1.80
   3   0  -5    0.13    1.72
  -3   0   4  147.90    6.44
   3   0  -4  148.91    7.98
   3   0  -4  135.93    6.99
   3   0  -4  137.09    6.41
  -3   0   3   -0.34    0.67
   3   0  -3    0.00    1.37
   3   0  -3    0.50    1.50
   3   0  -3   -0.62    1.17
  -3   0   2 2587.20   21.40
  -3   0   2 2524.60   18.00
   3   0  -2 2572.30   31.20
   3   0  -2 2592.60   21.40
   3   0  -2 2628.00   18.40
   3   0  -1    0.86    1.57
   3   0  -1    0.57    0.82
   3   0  -1    0.21    0.52
   3   0   0 1023.00   20.00
   3   0   0 1027.10   10.80
   3   0   1   -1.23    1.41
   3   0   1    0.34    0.59
   3   0   1    0.54    0.32
   3   0   2 1645.80   26.80
   3   0   2 1587.00   19.70
  -3   0  -3    0.11    1.12
   3   0   3    1.17    1.70
   3   0   3    0.43    1.37
  -3   0  -4   21.38    3.48
   3   0   4   19.63    3.82
  -3   0  -5   -1.00    1.34
   3   0   5    0.35    1.78
  -3   0  -6    9.82    3.16
  -3   0  -6    6.18    3.01
   3   0   6    7.10    3.10
  -3   0  -7   -0.29    1.50
  -3   0  -7    1.23    2.38
   3   0   7    0.26    1.77
  -3   0  -8  136.21   10.06
  -3   0  -8  128.58   10.54
   3   0   8  141.62   10.47
  -3   0  -9    0.38    2.08
  -3   0  -9   -2.21    2.21
   3   0   9    2.22    2.56
  -3   0 -10   48.78    7.30
  -3   0 -10   46.98    7.70
   3   0  10   39.66    6.12
  -3   0 -11    2.68    2.37
  -3   0 -11   -0.21    1.84
   3   0  11    2.79    2.59
  -3   0 -12   29.74    5.74
  -3   0 -12   27.24    6.65
   3   0  12   22.43    5.35
  -3   0 -13    1.76    2.33
   3   0  13    2.90    2.64
  -3   0 -14   16.71    4.14
  -3   1  16   58.63    8.92
   3  -1 -16   57.74    9.74
   3  -1 -16   44.70    7.07
   3   1 -16   60.17   10.62
   3   1 -16   59.28    9.33
   3  -1 -15   14.06    4.61
   3  -1 -15   13.28    5.63
   3  -1 -15   29.24    6.60
   3   1 -15   20.74    7.53
   3   1 -15   14.75    6.29
   3  -1 -14    7.80    3.75
   3  -1 -14    7.96    5.02
   3  -1 -14    3.87    3.06
   3   1 -14    9.01    5.53
   3   1 -14    5.97    4.91
   3  -1 -13   -0.79    1.94
   3  -1 -13   -0.03    2.73
   3  -1 -13    0.87    2.81
   3   1 -13    1.52    1.62
   3   1 -13    4.81    4.43
   3   1 -13   -0.75    3.62
   3  -1 -12  317.30   16.92
   3  -1 -12  322.19   18.82
   3  -1 -12  337.47   18.85
   3   1 -12  345.39   15.53
   3   1 -12  317.92   19.26
   3   1 -12  342.14   19.32
   3  -1 -11   27.44    5.18
   3  -1 -11   33.49    7.48
   3  -1 -11   31.90    7.23
   3   1 -11   25.38    4.28
   3   1 -11   26.85    7.56
   3   1 -11   26.15    7.93
   3  -1 -10    0.32    1.87
   3  -1 -10    2.76    3.26
   3  -1 -10    3.50    3.54
   3   1 -10    5.98    2.75
   3   1 -10    2.14    4.39
   3   1 -10    0.75    3.42
   3  -1  -9   38.09    5.52
   3  -1  -9   44.80    6.99
   3  -1  -9   40.23    6.52
   3   1  -9   49.30    5.35
   3   1  -9   37.59    7.49
   3   1  -9   39.25    7.43
   3  -1  -8  688.02   20.95
   3  -1  -8  664.12   20.70
   3  -1  -8  663.94   19.97
   3   1  -8  711.93   18.68
   3   1  -8  653.76   21.29
   3   1  -8  628.40   20.32
   3  -1  -7    1.96    1.96
   3  -1  -7    3.87    2.74
   3  -1  -7    1.07    1.97
   3   1  -7    2.57    1.68
   3   1  -7    1.81    2.68
   3   1  -7    3.12    3.04
   3  -1  -6  110.95    7.89
   3  -1  -6  112.43    7.69
   3  -1  -6  100.63    6.88
   3   1  -6  105.78    6.86
   3   1  -6   99.86    7.99
   3   1  -6   99.62    7.66
  -3   1   5  323.42   10.58
   3  -1  -5  326.46   12.78
   3  -1  -5  327.71   11.35
   3  -1  -5  327.76   10.60
   3   1  -5  340.08   11.71
   3   1  -5  336.58   12.49
   3   1  -5  333.87   11.93
  -3  -1   4  611.28   14.40
  -3   1   4  579.24   12.18
   3  -1  -4  597.76   16.54
   3  -1  -4  591.33   13.41
   3  -1  -4  601.03   12.28
   3   1  -4  613.35   15.37
   3   1  -4  608.37   15.29
   3   1  -4  624.57   14.61
  -3  -1   3   47.80    3.74
  -3   1   3   48.17    3.30
   3  -1  -3   54.05    5.15
   3  -1  -3   52.32    3.81
   3  -1  -3   49.84    3.14
   3   1  -3   48.78    4.68
   3   1  -3   52.46    4.63
   3   1  -3   54.48    4.26
  -3   1   2    0.74    0.99
  -3   1   2    0.59    0.75
   3  -1  -2   -0.72    1.19
   3  -1  -2    0.69    0.80
   3   1  -2   -0.46    1.39
   3   1  -2    2.11    1.32
   3   1  -2    0.39    0.98
   3  -1  -1   95.29    6.31
   3   1  -1  101.00    6.60
   3   1  -1   96.74    5.10
   3   1  -1   96.00    4.86
   3  -1   0   92.11    6.24
   3   1   0   91.89    6.44
  -3   1  -1   79.38    3.50
   3  -1   1   75.35    5.71
   3  -1   1   79.63    3.41
   3   1   1   79.65    6.34
  -3   1  -2  274.95    6.40
  -3   1  -2  266.98    7.75
   3  -1   2  282.69   10.88
   3  -1   2  285.15    6.57
   3  -1   2   -0.72    0.31
   3   1   2  272.04   11.66
   3   1   2  289.10    9.83
  -3   1  -3    1.07    1.14
  -3   1  -3    1.08    1.52
   3  -1   3    1.95    1.91
   3  -1   3   -0.07    1.22
   3   1   3    0.79    1.63
  -3   1  -4  192.26    7.94
  -3   1  -4  178.67    8.66
   3  -1   4  180.41    9.26
   3   1   4  173.33   10.20
  -3   1  -5   58.14    5.31
  -3   1  -5   55.39    5.98
   3  -1   5   58.34    5.67
   3   1   5   52.11    6.03
  -3   1  -6   68.61    6.38
  -3   1  -6   70.86    7.17
   3  -1   6   78.74    6.85
   3   1   6   71.74    7.45
  -3  -1  -7    0.78    2.23
  -3   1  -7    0.71    2.37
  -3   1  -7    0.56    2.79
   3  -1   7    3.53    2.47
   3   1   7    1.19    2.18
  -3  -1  -8  105.73    9.75
  -3   1  -8   95.34    8.67
  -3   1  -8   98.62    9.94
   3  -1   8  111.40    8.80
   3   1   8  102.61    9.54
  -3  -1  -9   33.86    6.41
  -3   1  -9   40.25    6.66
  -3   1  -9   25.71    6.75
   3  -1   9   38.33    5.86
   3   1   9   43.96    6.71
  -3  -1 -10   20.72    5.32
  -3   1 -10   27.49    5.77
  -3   1 -10   21.82    6.00
   3  -1  10   23.55    5.08
   3   1  10   16.75    4.78
  -3  -1 -11    1.12    2.27
  -3   1 -11    1.95    2.72
  -3   1 -11    2.90    4.18
   3  -1  11   -3.29    1.53
   3   1  11   -1.70    1.80
  -3  -1 -12   11.15    4.46
  -3   1 -12   25.16    6.06
  -3   1 -12   12.56    4.99
   3   1  12   21.21    5.18
  -3  -1 -13    4.07    2.47
  -3   1 -13   16.16    4.91
  -3   1 -13    9.62    4.12
   3   1  13   10.17    4.91
  -3   1 -14   22.29    5.68
  -3   1 -14   24.38    5.14
   3   1  14   14.56    5.80
  -3   2  16    2.13    2.73
   3  -2 -16    2.87    2.72
   3   2 -16    2.96    4.56
   3  -2 -15   33.50    7.64
   3  -2 -15   28.51    6.25
   3   2 -15   30.25    9.15
   3   2 -15   27.22    7.48
   3  -2 -14    0.26    2.21
   3  -2 -14    1.88    2.88
   3  -2 -14   -0.97    1.92
   3   2 -14   -3.06    3.54
   3   2 -14    1.51    4.10
   3  -2 -13    3.93    3.00
   3  -2 -13    5.89    4.13
   3  -2 -13   11.52    4.81
   3   2 -13   10.24    5.25
   3   2 -13   11.78    5.86
   3  -2 -12    1.58    2.28
   3  -2 -12    2.43    3.18
   3  -2 -12   -1.51    2.22
   3   2 -12    2.48    4.85
   3   2 -12   -0.07    3.12
   3  -2 -11   30.80    5.81
   3  -2 -11   32.74    7.02
   3  -2 -11   30.65    6.79
   3   2 -11   32.98    4.42
   3   2 -11   33.38    8.44
   3   2 -11   27.78    7.63
   3  -2 -10   -0.23    1.94
   3  -2 -10    1.20    2.46
   3  -2 -10    1.90    2.70
   3   2 -10    0.69    1.26
   3   2 -10   -2.40    3.39
   3   2 -10   -3.59    3.18
   3  -2  -9  123.82   10.03
   3  -2  -9  118.11   10.08
   3  -2  -9  124.85    9.92
   3   2  -9  119.60    7.45
   3   2  -9  104.11   10.87
   3   2  -9  113.60   11.04
   3  -2  -8   -0.38    1.69
   3  -2  -8   -1.18    1.56
   3  -2  -8   -0.47    1.65
   3   2  -8    0.66    1.04
   3   2  -8    2.56    3.60
   3   2  -8    3.36    3.21
   3  -2  -7   45.99    5.86
   3  -2  -7   31.90    4.94
   3  -2  -7   38.99    5.00
   3   2  -7   45.78    4.60
   3   2  -7   37.02    6.45
   3   2  -7   40.50    6.02
   3  -2  -6   16.17    3.53
   3  -2  -6   21.08    3.90
   3  -2  -6   23.69    3.71
   3   2  -6   18.70    3.03
   3   2  -6   18.18    4.89
   3   2  -6   19.97    4.71
  -3   2   5 1237.70   21.60
   3  -2  -5 1359.10   27.60
   3   2  -5 1312.60   22.20
   3   2  -5 1300.00   26.20
   3   2  -5 1280.50   25.20
  -3   2   4    1.93    1.37
   3  -2  -4    3.27    2.12
   3   2  -4    2.56    1.75
   3   2  -4    2.84    1.96
   3   2  -4    4.17    2.15
  -3   2   3   62.58    4.00
   3  -2  -3   62.75    5.75
   3   2  -3   59.98    5.07
   3   2  -3   68.56    5.79
   3   2  -3   64.68    5.40
  -3   2   2  117.13    4.97
  -3   2   2  113.19    4.58
   3  -2  -2  110.22    7.25
   3   2  -2  113.22    7.03
   3   2  -2  118.07    7.04
   3   2  -2  112.88    6.70
  -3   2   1  765.05   10.70
   3  -2  -1  795.15   18.30
   3   2  -1  779.09   18.38
   3   2  -1  796.49   17.12
  -3   2   0    0.32    0.50
  -3   2   0   -0.23    0.70
   3  -2   0   -0.59    1.13
   3   2   0   -0.18    1.18
  -3   2  -1   41.28    2.76
  -3   2  -1   45.34    3.57
   3  -2   1   48.06    4.65
   3  -2   1   38.18    2.87
   3   2   1   38.44    4.87
  -3   2  -2  551.15   10.41
  -3   2  -2  536.24   12.11
   3  -2   2  582.74   15.17
   3   2   2  574.09   17.83
  -3   2  -3  198.54    7.50
  -3   2  -3  198.77    8.71
   3  -2   3  214.08    9.39
   3  -2   3  212.71    8.54
   3   2   3  205.82   11.31
  -3   2  -4    1.29    1.90
  -3   2  -4   -0.41    2.14
   3  -2   4    4.77    2.18
   3   2   4    1.45    2.10
  -3   2  -5   14.08    3.90
  -3   2  -5   10.71    3.64
   3  -2   5   13.71    3.24
   3   2   5   12.35    3.96
  -3   2  -6   41.52    5.88
  -3   2  -6   38.51    6.34
   3  -2   6   44.28    5.08
   3   2   6   44.22    6.41
  -3   2  -7   63.08    7.26
  -3   2  -7   68.54    8.26
   3  -2   7   76.32    6.60
   3   2   7   75.47    8.36
  -3   2  -8   55.70    7.64
  -3   2  -8   44.79    8.11
   3  -2   8   58.78    6.15
   3   2   8   50.07    7.11
  -3   2  -9    4.74    3.32
  -3   2  -9   -2.03    3.25
   3  -2   9    0.81    1.93
   3   2   9   -0.52    2.24
  -3   2 -10   25.01    5.95
  -3   2 -10   28.82    6.85
   3   2  10   20.67    5.49
  -3   2 -11   32.25    6.74
  -3   2 -11   28.14    6.97
   3   2  11   16.72    5.24
  -3   2 -12   14.27    5.25
  -3   2 -12    8.01    4.09
   3   2  12   12.88    5.48
  -3   2 -13    1.42    2.46
  -3   2 -13    4.13    2.75
   3   2  13    0.49    2.61
  -3   3  16    4.66    4.78
   3   3 -16    5.87    4.72
  -3   3  15   32.80    8.21
   3   3 -15   36.06    9.90
   3   3 -15   40.63    8.12
   3  -3 -14   -0.04    2.38
   3   3 -14    2.78    4.88
   3   3 -14    2.05    3.62
   3  -3 -13   15.13    4.96
   3   3 -13   12.16    6.55
   3   3 -13   14.72    6.53
   3  -3 -12   23.48    5.82
   3   3 -12   27.45    8.43
   3   3 -12   25.72    7.74
   3  -3 -11  125.93   11.70
   3   3 -11  122.32   13.36
   3   3 -11  115.02   12.81
   3  -3 -10   -1.22    2.01
   3   3 -10    0.33    4.49
   3   3 -10   -0.99    4.29
   3  -3  -9  171.46   12.55
   3   3  -9  170.29    8.10
   3   3  -9  156.19   13.18
   3   3  -9  164.76   12.98
   3  -3  -8   49.45    6.75
   3   3  -8   51.36    4.45
   3   3  -8   51.83    8.41
   3   3  -8   48.05    7.61
   3  -3  -7   72.57    7.67
   3   3  -7   66.72    5.05
   3   3  -7   68.24    8.28
   3   3  -7   72.23    8.32
   3  -3  -6   43.00    5.80
   3   3  -6   46.88    4.36
   3   3  -6   39.72    6.36
   3   3  -6   37.78    6.11
   3  -3  -5  505.34   18.06
   3   3  -5  510.98   13.93
   3   3  -5  491.79   17.84
   3   3  -5  474.59   17.11
   3  -3  -4  462.54   16.59
   3   3  -4  449.11   13.38
   3   3  -4  444.86   16.37
   3   3  -4  446.63   16.05
   3  -3  -3   34.31    4.68
   3   3  -3   31.33    4.07
   3   3  -3   31.20    4.71
   3   3  -3   29.38    4.47
   3  -3  -2   64.91    6.00
   3   3  -2   77.42    6.16
   3   3  -2   67.02    6.24
   3   3  -2   62.57    5.89
  -3   3   1   43.28    3.73
   3  -3  -1   48.37    5.01
   3   3  -1   51.76    5.38
   3   3  -1   49.89    5.28
  -3   3   0    8.49    1.94
  -3   3   0    7.72    2.09
   3  -3   0   14.45    3.08
   3   3   0   13.63    3.42
  -3   3  -1  315.15    9.27
  -3   3  -1  301.22    9.94
   3  -3   1  321.26   11.62
   3   3   1  311.81   13.52
  -3   3  -2   84.38    5.33
  -3   3  -2   88.68    6.15
   3  -3   2   83.38    5.97
   3  -3   2   80.46    5.35
   3   3   2   84.09    7.51
  -3   3  -3    0.45    1.80
  -3   3  -3    1.14    2.06
   3  -3   3   -0.55    1.07
   3   3   3    0.40    1.72
  -3   3  -4    3.30    2.41
  -3   3  -4    4.31    2.81
   3  -3   4    1.58    1.61
   3   3   4    3.16    2.48
  -3   3  -5  201.90   10.34
  -3   3  -5  202.33   11.62
   3  -3   5  215.57    9.44
   3   3   5  207.66   13.13
  -3   3  -6    0.62    2.95
  -3   3  -6   -2.11    2.98
   3  -3   6    0.47    1.49
   3   3   6    0.25    2.02
  -3   3  -7    0.99    3.24
  -3   3  -7    2.66    3.81
   3  -3   7    2.16    1.60
   3   3   7    3.11    2.81
  -3   3  -8   -0.81    3.19
  -3   3  -8   -0.20    3.84
   3   3   8    2.41    2.70
  -3   3  -9  139.96   11.32
  -3   3  -9  131.13   12.15
   3   3   9  127.18   12.07
  -3   3 -10   -0.78    2.75
  -3   3 -10   -0.98    2.91
   3   3  10   -1.46    2.62
  -3   3 -11   -2.46    2.57
  -3   3 -11    1.60    3.46
   3   3  11   -0.70    2.60
  -3   3 -12   -0.72    2.16
  -3   3 -12    6.39    4.18
   3   3  12   -3.93    2.34
  -3   3 -13   26.96    6.53
   3   3  13   20.88    6.38
  -3   4  15   14.74    6.01
   3   4 -15   10.38    6.72
  -3   4  14   14.94    6.64
   3   4 -14   17.81    7.12
   3   4 -14    7.44    4.67
   3  -4 -13   19.20    5.88
   3   4 -13   21.57    8.11
   3   4 -13   17.28    6.76
   3  -4 -12    1.03    2.56
   3   4 -12   -1.42    4.47
   3   4 -12    1.34    4.05
   3  -4 -11   15.12    5.75
   3   4 -11   11.74    5.34
   3   4 -11   10.77    5.31
   3  -4 -10    1.21    2.18
   3   4 -10    4.01    5.16
   3   4 -10    6.75    4.89
   3  -4  -9   40.50    6.67
   3   4  -9   40.27    8.27
   3   4  -9   42.29    8.83
   3  -4  -8   20.54    4.74
   3   4  -8   21.60    6.93
   3   4  -8   26.47    7.04
   3  -4  -7    7.31    3.77
   3   4  -7    9.90    2.24
   3   4  -7    8.98    4.85
   3   4  -7    5.40    4.00
   3  -4  -6   62.28    7.27
   3   4  -6   68.03    5.23
   3   4  -6   49.04    7.53
   3   4  -6   65.51    8.06
   3  -4  -5  292.04   14.81
   3   4  -5  303.88   11.08
   3   4  -5  273.61   14.62
   3   4  -5  290.33   14.88
   3  -4  -4   47.19    6.00
   3   4  -4   47.89    4.93
   3   4  -4   45.10    6.32
   3   4  -4   43.90    6.14
   3  -4  -3    0.63    1.65
   3   4  -3   -0.46    1.41
   3   4  -3    1.84    1.96
   3   4  -3   -0.51    1.56
   3  -4  -2  249.78   12.12
   3   4  -2  261.96   11.69
   3   4  -2  254.98   13.26
   3   4  -2  244.44   12.88
  -3   4   1  228.70   10.02
   3  -4  -1  252.31   11.71
   3   4  -1  242.54   11.80
   3   4  -1  227.72   12.38
  -3   4   0   27.05    3.79
   3  -4   0   25.64    3.86
   3   4   0   29.42    4.84
  -3   4  -1   24.35    3.53
  -3   4  -1   26.97    3.95
   3  -4   1   29.44    3.97
   3   4   1   32.26    4.99
  -3   4  -2   15.22    3.23
  -3   4  -2   14.46    3.67
   3  -4   2   17.75    3.24
   3   4   2   22.52    4.68
  -3   4  -3  155.16    8.82
  -3   4  -3  154.83    9.66
   3  -4   3  167.30    8.27
   3   4   3  149.18   10.94
  -3   4  -4    1.61    2.62
  -3   4  -4    1.71    2.73
   3  -4   4    3.27    1.81
   3   4   4    2.83    2.67
  -3   4  -5   23.08    5.61
  -3   4  -5   18.15    5.19
   3  -4   5   20.58    3.13
   3   4   5   19.47    5.08
  -3   4  -6    0.98    3.27
  -3   4  -6   -0.68    3.59
   3   4   6   -0.61    2.28
  -3   4  -7   49.81    7.80
  -3   4  -7   45.88    8.26
   3   4   7   58.93    8.47
  -3   4  -8    3.13    3.71
  -3   4  -8    0.51    3.41
   3   4   8    1.27    2.14
  -3   4  -9    2.49    3.55
  -3   4  -9    5.42    4.13
   3   4   9    5.80    4.29
  -3   4 -10    0.68    3.33
  -3   4 -10    0.26    3.30
   3   4  10    4.84    3.58
  -3   4 -11   24.01    6.86
  -3   4 -11   14.65    5.80
   3   4  11   20.24    7.32
  -3   4 -12   -2.71    2.70
   3   4  12   -1.06    2.65
  -3   5  14    4.66    4.37
   3   5 -14   -2.65    4.36
  -3   5  13    2.99    4.59
   3   5 -13    6.08    5.76
   3   5 -13    1.80    3.09
   3  -5 -12   22.54    6.13
   3   5 -12   27.08    8.85
   3   5 -12   25.87    8.58
   3  -5 -11   28.74    6.54
   3   5 -11   21.08    7.78
   3   5 -11   16.97    6.74
   3  -5 -10    0.23    2.07
   3   5 -10    1.22    3.93
   3   5 -10   -2.27    2.77
   3  -5  -9   41.35    7.11
   3   5  -9   46.97    9.11
   3   5  -9   38.58    8.51
   3  -5  -8  107.50   10.63
   3   5  -8   93.49   11.31
   3   5  -8   87.62   10.44
   3  -5  -7   44.24    6.93
   3   5  -7   45.74    8.53
   3   5  -7   43.51    8.04
   3  -5  -6    5.34    3.12
   3   5  -6    3.58    3.68
   3   5  -6    0.32    2.74
   3  -5  -5   64.33    7.48
   3   5  -5   63.45    5.51
   3   5  -5   59.21    7.95
   3   5  -5   60.23    7.88
   3  -5  -4   15.91    4.15
   3   5  -4   17.81    3.53
   3   5  -4   19.64    5.13
   3   5  -4   17.11    4.70
   3  -5  -3   43.35    5.87
   3   5  -3   49.42    5.61
   3   5  -3   43.15    6.48
   3   5  -3   32.78    6.04
  -3   5   2    6.12    2.47
   3  -5  -2    8.78    3.29
   3   5  -2    5.81    2.87
   3   5  -2    3.37    2.63
   3   5  -2    4.03    2.53
  -3   5   1   35.03    4.77
   3  -5  -1   45.21    5.42
   3   5  -1   35.09    5.22
   3   5  -1   40.69    6.11
  -3   5   0    6.95    2.63
  -3   5   0    4.07    2.22
   3  -5   0    5.37    2.84
   3   5   0    7.19    3.48
  -3   5  -1   71.27    6.57
  -3   5  -1   75.26    7.09
   3  -5   1   82.29    6.65
   3   5   1   87.83    8.48
  -3   5  -2   38.87    5.21
  -3   5  -2   40.55    5.72
   3  -5   2   42.65    4.62
   3   5   2   49.21    6.82
  -3   5  -3   15.40    3.94
  -3   5  -3   23.95    5.20
   3  -5   3   19.45    3.12
   3   5   3   25.17    5.39
  -3   5  -4   15.19    4.79
  -3   5  -4   19.66    5.69
   3   5   4   15.09    4.80
  -3   5  -5   51.86    7.33
  -3   5  -5   46.71    7.49
   3   5   5   52.59    7.93
  -3   5  -6   51.16    7.62
  -3   5  -6   47.85    8.22
   3   5   6   48.79    7.99
  -3   5  -7    1.61    3.38
  -3   5  -7    3.40    4.12
   3   5   7    1.88    2.82
  -3   5  -8   10.09    4.89
  -3   5  -8    4.63    4.48
   3   5   8    6.71    4.39
  -3   5  -9   53.59    8.76
  -3   5  -9   50.01    9.35
   3   5   9   51.72    8.98
  -3   5 -10   17.06    6.45
   3   5  10   14.62    5.99
  -3   5 -11    0.89    3.28
   3   5  11   -0.17    3.48
  -3   6  13   14.63    6.64
   3   6 -13    5.73    6.09
  -3   6  12    0.81    3.40
   3   6 -12    4.97    5.66
   3  -6 -11    8.11    4.57
   3   6 -11    3.07    4.61
   3   6 -11    4.69    4.61
   3  -6 -10   25.74    6.19
   3   6 -10   30.89    8.62
   3   6 -10   21.19    7.46
   3  -6  -9    5.91    3.62
   3   6  -9    5.81    5.19
   3   6  -9    5.12    4.66
   3  -6  -8   30.11    6.38
   3   6  -8   26.24    7.30
   3   6  -8   25.54    6.91
   3  -6  -7    4.71    2.80
   3   6  -7   -0.14    3.10
   3   6  -7    0.24    2.05
   3  -6  -6   46.08    7.16
   3   6  -6   45.08    8.18
   3   6  -6   39.55    7.46
   3  -6  -5   25.43    5.32
   3   6  -5   23.34    6.44
   3   6  -5   31.62    6.89
   3  -6  -4   55.16    7.14
   3   6  -4   56.62    5.72
   3   6  -4   61.57    8.67
   3   6  -4   46.24    7.34
   3  -6  -3    1.40    2.27
   3   6  -3    3.47    2.64
   3   6  -3    1.02    2.58
   3   6  -3    0.65    1.95
  -3   6   2  123.88    9.74
   3  -6  -2  142.85   10.59
   3   6  -2  135.54    9.77
   3   6  -2  129.65   11.73
   3   6  -2  124.27   11.27
  -3   6   1   20.04    4.46
   3  -6  -1   24.48    4.70
   3   6  -1   24.28    4.85
   3   6  -1   24.79    5.54
  -3   6   0   22.19    4.42
  -3   6   0   18.65    4.30
   3  -6   0   25.87    4.49
   3   6   0   17.67    4.55
   3   6   0   21.19    5.11
  -3   6  -1   22.65    4.55
  -3   6  -1   22.92    4.88
   3  -6   1   22.97    3.91
   3   6   1   24.54    5.08
  -3   6  -2  127.06    9.88
  -3   6  -2  122.31   10.14
   3   6   2  121.71   10.90
  -3   6  -3   13.55    4.29
  -3   6  -3    5.65    3.32
   3   6   3   12.15    4.82
  -3   6  -4    3.30    3.21
  -3   6  -4    8.85    4.12
   3   6   4    4.22    3.45
  -3   6  -5   -1.01    2.40
  -3   6  -5    1.67    3.14
   3   6   5    3.36    3.12
  -3   6  -6   47.60    7.57
  -3   6  -6   69.42    9.57
   3   6   6   70.49    9.90
  -3   6  -7   -3.92    2.51
  -3   6  -7   -1.91    3.28
   3   6   7   -2.22    2.26
  -3   6  -8    2.89    4.10
   3   6   8    7.67    4.96
  -3   6  -9    2.04    4.26
   3   6   9    2.52    3.68
  -3   6 -10   13.59    5.82
   3   6  10   27.94    7.35
  -3   7  11    6.03    4.96
   3   7 -11    2.43    4.53
  -3   7  10   -0.66    3.55
   3   7 -10   -1.64    3.31
   3  -7  -9    0.75    2.20
   3   7  -9    0.24    2.97
   3   7  -9   -1.38    2.91
   3  -7  -8   51.90    8.42
   3   7  -8   37.63    8.49
   3   7  -8   24.59    7.56
   3  -7  -7    7.15    3.89
   3   7  -7    4.60    4.24
   3   7  -7    1.06    3.38
   3  -7  -6   -0.02    2.34
   3   7  -6   -1.62    2.06
   3   7  -6    0.12    2.60
   3  -7  -5    0.27    2.21
   3   7  -5    0.24    2.71
   3   7  -5    1.46    2.69
   3  -7  -4   55.37    7.39
   3   7  -4   44.85    8.16
   3   7  -4   50.21    8.39
  -3   7   3    4.84    2.47
   3  -7  -3    3.69    2.55
   3   7  -3    4.94    3.58
   3   7  -3    7.58    3.70
  -3   7   2   -0.65    1.60
   3  -7  -2   -0.82    1.55
   3   7  -2    0.04    1.77
   3   7  -2    2.61    2.59
   3   7  -2   -1.62    1.60
  -3   7   1    7.95    3.41
   3  -7  -1    7.61    3.42
   3   7  -1    8.07    3.63
   3   7  -1   11.20    4.78
   3   7  -1    8.65    4.08
  -3   7   0   21.95    4.95
  -3   7   0   30.96    5.68
   3  -7   0   30.77    5.13
   3   7   0   33.10    5.93
   3   7   0   32.78    6.60
  -3   7  -1    0.04    1.89
  -3   7  -1   -0.30    1.73
   3   7   1    0.42    2.10
   3   7   1    0.27    1.98
  -3   7  -2   18.19    4.65
  -3   7  -2   18.35    5.44
   3   7   2    9.61    4.50
  -3   7  -3   28.92    5.89
  -3   7  -3   27.19    5.98
   3   7   3   19.03    5.35
  -3   7  -4   12.00    4.45
  -3   7  -4    3.08    3.62
   3   7   4    5.04    3.25
  -3   7  -5   -3.38    2.40
   3   7   5   -1.62    2.47
  -3   7  -6   11.26    5.33
   3   7   6   18.64    6.81
  -3   7  -7   -3.06    2.81
   3   7   7    1.53    3.40
  -3   7  -8   -2.19    2.86
   3   7   8   -1.87    2.80
  -3   8   8    1.76    3.54
   3   8  -8   -0.74    3.41
  -3   8   7   -1.25    3.14
   3   8  -7   -0.78    2.76
  -3   8   6   33.86    7.66
   3   8  -6   27.49    6.71
   3   8  -6   22.05    8.15
   3   8  -5    2.24    3.59
   3   8  -5    4.60    2.80
  -3   8   4   16.16    4.73
   3  -8  -4   15.73    4.35
   3   8  -4   15.17    6.55
   3   8  -4   15.79    5.67
  -3   8   3    0.64    2.50
   3  -8  -3   -1.94    1.55
   3   8  -3    1.44    2.34
   3   8  -3    2.49    2.31
  -3   8   2   31.16    6.22
   3  -8  -2   27.29    5.51
   3   8  -2   24.72    6.40
   3   8  -2   31.40    6.39
  -3   8   1   26.16    5.71
  -3   8   1   20.48    5.10
   3   8  -1   26.81    6.63
   3   8  -1   16.53    4.83
  -3   8   0   21.22    4.89
  -3   8   0   12.71    4.64
   3   8   0   17.61    4.73
   3   8   0   25.84    5.94
  -3   8  -1    9.87    4.41
  -3   8  -1   11.41    4.43
   3   8   1   15.36    5.63
   3   8   1   13.76    5.27
  -3   8  -2   27.73    6.30
  -3   8  -2   45.80    7.63
   3   8   2   51.12    8.16
   3   8   2   34.45    6.59
  -3   8  -3   14.19    5.36
   3   8   3   25.03    6.27
  -3   8  -4    9.06    4.85
   3   8   4   14.23    5.82
  -3   8  -5    1.10    3.23
   3   8   5    1.75    2.65
  -3   9   3    5.83    2.67
   3   9  -3   -1.25    2.49
  -3   9   2    0.84    1.69
   3   9  -2    1.04    2.80
  -3   9   1    2.28    2.23
  -3   9   1   -2.82    1.62
   3   9  -1   -0.23    2.43
   3   9   0    4.38    3.48
   4   0 -16    2.44    2.34
   4   0 -16    5.44    4.18
   4   0 -16    6.03    2.68
   4   0 -15    1.35    2.07
   4   0 -15    2.15    3.40
   4   0 -15   -0.62    2.44
   4   0 -14   66.71    8.39
   4   0 -14   60.79   10.31
   4   0 -14   69.92    9.96
   4   0 -13   -1.76    1.69
   4   0 -13    2.49    3.85
   4   0 -13   -1.32    3.07
   4   0 -12   20.52    4.49
   4   0 -12   24.58    7.61
   4   0 -12   25.59    7.37
   4   0 -11   -1.44    1.39
   4   0 -11    0.13    3.38
   4   0 -11    2.33    3.87
   4   0 -10  100.36    8.93
   4   0 -10   98.08   10.41
   4   0 -10  102.75   10.20
   4   0  -9   -0.81    1.57
   4   0  -9    2.13    3.63
   4   0  -9   -1.29    2.74
   4   0  -8   57.57    6.38
   4   0  -8   51.29    7.06
   4   0  -8   50.41    6.62
   4   0  -7    1.46    1.85
   4   0  -7   -0.68    2.41
   4   0  -7    0.26    2.14
   4   0  -6    4.07    2.45
   4   0  -6    3.55    2.69
   4   0  -6    2.07    2.30
  -4   0   5   -0.29    0.79
   4   0  -5    0.93    1.75
   4   0  -5    0.99    2.10
   4   0  -5   -0.20    1.60
  -4   0   4    0.81    0.78
   4   0  -4    1.50    1.88
   4   0  -4    2.43    1.98
   4   0  -4    1.10    1.56
  -4   0   3    0.07    0.44
   4   0  -3    1.86    1.82
   4   0  -3    0.19    1.32
   4   0  -3   -0.55    1.09
   4   0  -2 1543.90   28.20
   4   0  -2 1557.80   17.50
   4   0  -2 1590.10   14.50
   4   0  -1   -0.38    1.48
   4   0  -1   -0.54    0.80
   4   0  -1    0.28    0.52
   4   0   0  133.89    8.73
   4   0   0  136.75    4.44
   4   0   0  136.61    4.57
   4   0   1   -0.01    2.01
   4   0   1    0.36    0.73
   4   0   1    0.32    1.02
   4   0   2 2206.20   35.60
   4   0   2    0.19    0.31
   4   0   3    1.94    2.38
   4   0   3    0.48    1.14
   4   0   4    7.71    3.47
  -4   0  -5   -0.92    1.66
   4   0   5   -1.44    1.79
  -4   0  -6 1010.80   24.90
   4   0   6 1025.10   27.60
  -4   0  -7    1.74    2.45
   4   0   7   -1.56    1.88
  -4   0  -8    2.55    2.61
   4   0   8    4.61    2.87
  -4   0  -9    3.39    1.95
   4   0   9    0.18    2.20
  -4   0 -10  102.93   10.43
   4   0  10  111.18   10.56
  -4   0 -11    0.90    2.15
   4   0  11   -1.35    2.15
   4   0  12    7.50    3.68
  -4   0 -13    4.42    2.71
   4  -1 -16   16.73    5.11
   4  -1 -16   23.65    7.23
   4  -1 -16   26.42    5.56
   4   1 -16   24.39    7.57
   4   1 -16   29.05    5.75
   4  -1 -15    2.91    2.52
   4  -1 -15    2.03    3.76
   4  -1 -15   16.62    5.32
   4   1 -15    4.31    4.87
   4   1 -15   -0.50    3.14
   4  -1 -14    2.04    2.48
   4  -1 -14    5.54    4.67
   4  -1 -14    8.47    3.93
   4   1 -14    5.37    3.05
   4   1 -14    1.09    4.08
   4   1 -14    8.03    4.58
   4  -1 -13    7.59    3.72
   4  -1 -13   12.24    5.09
   4  -1 -13    9.53    4.27
   4   1 -13   11.26    3.81
   4   1 -13   10.15    5.92
   4   1 -13   11.89    5.25
   4  -1 -12   35.47    6.18
   4  -1 -12   50.53    8.56
   4  -1 -12   46.92    7.97
   4   1 -12   41.16    5.93
   4   1 -12   41.38    8.85
   4   1 -12   33.72    8.25
   4  -1 -11   34.76    6.02
   4  -1 -11   33.41    7.47
   4  -1 -11   31.69    7.00
   4   1 -11   35.86    5.47
   4   1 -11   35.92    8.72
   4   1 -11   29.50    8.04
   4  -1 -10   13.31    4.22
   4  -1 -10    4.23    3.61
   4  -1 -10   10.24    4.19
   4   1 -10   13.38    3.62
   4   1 -10    9.76    4.82
   4   1 -10    5.20    4.30
   4  -1  -9   16.34    4.19
   4  -1  -9   17.72    5.46
   4  -1  -9   13.05    4.31
   4   1  -9   17.59    3.79
   4   1  -9   11.09    5.39
   4   1  -9   13.62    5.03
   4  -1  -8  382.58   16.66
   4  -1  -8  340.55   15.15
   4  -1  -8  385.04   15.03
   4   1  -8  367.49   14.86
   4   1  -8  368.86   16.54
   4   1  -8  347.18   15.39
   4  -1  -7   87.64    7.91
   4  -1  -7   88.81    7.74
   4  -1  -7   89.91    7.01
   4   1  -7   88.01    7.34
   4   1  -7   88.04    8.39
   4   1  -7   93.04    8.22
   4  -1  -6   -0.73    1.27
   4  -1  -6    1.03    2.02
   4  -1  -6    0.21    1.49
   4   1  -6   -0.78    1.41
   4   1  -6   -2.06    2.08
   4   1  -6    0.66    2.26
  -4   1   5   26.39    3.48
   4  -1  -5   26.51    4.50
   4  -1  -5   24.68    3.91
   4  -1  -5   24.38    3.38
   4   1  -5   23.10    4.14
   4   1  -5   22.23    4.56
   4   1  -5   22.83    4.17
  -4  -1   4  415.34   12.02
  -4   1   4  421.38    9.64
   4  -1  -4  419.10   15.43
   4  -1  -4  418.62   11.20
   4  -1  -4  420.07    9.59
   4   1  -4  417.96   14.79
   4   1  -4  438.87   13.52
   4   1  -4  418.40   12.24
  -4  -1   3    4.21    1.29
  -4   1   3    4.18    1.50
  -4   1   3    4.40    1.16
   4  -1  -3    1.17    1.94
   4  -1  -3    3.34    1.48
   4  -1  -3    3.62    1.07
   4   1  -3    3.73    2.30
   4   1  -3    4.59    2.06
   4   1  -3    4.08    1.80
  -4   1   2   63.24    2.79
   4  -1  -2   64.04    6.28
   4  -1  -2   62.74    2.86
   4   1  -2   68.79    6.39
   4   1  -2   61.40    4.71
   4   1  -2   66.71    4.44
   4  -1  -1  123.73    8.36
   4   1  -1  120.40    8.25
   4   1  -1  120.92    6.02
   4   1  -1  124.25    5.81
   4  -1   0   85.05    7.02
   4   1   0   89.96    7.40
   4  -1   1   44.36    5.34
   4  -1   1   51.17    2.81
   4   1   1   49.70    5.97
   4   1   1   50.35    4.14
  -4   1  -2   98.89    4.90
   4  -1   2  109.64    8.11
   4  -1   2   99.45    3.70
   4  -1   2   97.44    4.99
   4   1   2  101.89    8.35
   4   1   2  101.50    6.09
  -4   1  -3    0.53    1.19
   4  -1   3   -0.43    1.89
   4  -1   3   -0.26    0.57
   4  -1   3   -1.40    0.55
   4   1   3    2.44    2.47
  -4   1  -4   69.31    5.73
   4  -1   4   69.21    6.91
   4   1   4   62.99    7.12
  -4   1  -5   15.62    3.16
  -4   1  -5   13.08    3.95
   4  -1   5   12.17    3.81
   4   1   5   11.97    4.33
  -4   1  -6   28.19    4.39
  -4   1  -6   22.31    5.14
   4  -1   6   24.23    4.89
   4   1   6   35.22    6.18
  -4   1  -7   -0.31    1.47
  -4   1  -7   -0.85    2.43
   4  -1   7   -2.68    1.93
   4   1   7   -0.22    2.64
  -4   1  -8    9.37    3.49
  -4   1  -8    9.79    4.15
   4  -1   8   14.77    4.44
   4   1   8   12.86    4.95
  -4   1  -9   14.08    4.16
  -4   1  -9   15.02    4.52
   4  -1   9   12.67    3.81
   4   1   9   13.32    4.95
  -4   1 -10   37.56    5.95
  -4   1 -10   49.22    7.65
   4  -1  10   38.86    6.14
   4   1  10   38.64    6.76
  -4   1 -11    0.56    1.66
  -4   1 -11    3.61    2.56
   4  -1  11   -0.57    2.19
   4   1  11   -1.90    2.00
  -4   1 -12   16.70    4.85
   4   1  12    5.18    3.50
  -4   1 -13   15.76    4.16
   4   1  13    2.16    3.35
   4  -2 -16    3.09    2.94
   4  -2 -16    4.07    3.45
   4   2 -16   13.15    6.11
   4  -2 -15   25.46    6.10
   4  -2 -15   36.22    7.76
   4  -2 -15   23.65    5.74
   4   2 -15   39.15    9.59
   4   2 -15   21.81    7.22
   4  -2 -14   24.55    5.81
   4  -2 -14   23.95    6.57
   4  -2 -14   32.42    6.83
   4   2 -14   19.41    7.11
   4   2 -14   19.20    6.66
   4  -2 -13   -1.28    2.19
   4  -2 -13   -0.01    2.58
   4  -2 -13    4.03    2.88
   4   2 -13    6.60    5.31
   4   2 -13    3.89    4.56
   4  -2 -12    3.91    3.18
   4  -2 -12    3.52    3.34
   4  -2 -12    3.26    2.96
   4   2 -12   10.35    2.83
   4   2 -12    1.63    4.28
   4   2 -12    7.56    4.55
   4  -2 -11   45.79    6.98
   4  -2 -11   56.41    8.32
   4  -2 -11   42.92    7.11
   4   2 -11   49.73    5.85
   4   2 -11   44.68    9.80
   4   2 -11   47.13    8.80
   4  -2 -10   57.51    7.63
   4  -2 -10   44.90    7.42
   4  -2 -10   54.90    7.53
   4   2 -10   59.35    6.06
   4   2 -10   51.97    9.56
   4   2 -10   47.96    9.12
   4  -2  -9   -1.62    1.48
   4  -2  -9    0.75    2.48
   4  -2  -9    0.40    2.03
   4   2  -9    0.97    1.53
   4   2  -9   -0.28    3.72
   4   2  -9    0.44    3.81
   4  -2  -8   16.97    4.37
   4  -2  -8   19.86    4.47
   4  -2  -8   19.75    4.18
   4   2  -8   22.14    4.00
   4   2  -8   19.39    6.37
   4   2  -8   22.61    6.27
   4  -2  -7   97.82    8.75
   4  -2  -7   89.45    7.53
   4  -2  -7   88.63    6.98
   4   2  -7   89.79    7.17
   4   2  -7   93.32    9.01
   4   2  -7   86.59    8.48
   4  -2  -6   47.96    6.11
   4  -2  -6   48.29    5.25
   4   2  -6   39.50    4.91
   4   2  -6   47.82    6.49
   4   2  -6   44.15    5.96
  -4   2   5   56.65    4.91
   4  -2  -5   56.08    6.32
   4   2  -5   53.49    5.69
   4   2  -5   64.16    6.69
   4   2  -5   57.48    5.91
  -4   2   4    1.65    1.43
   4  -2  -4    0.26    1.42
   4   2  -4    0.63    1.51
   4   2  -4    2.92    2.16
   4   2  -4    0.69    1.50
  -4   2   3    1.33    1.07
   4  -2  -3    2.17    2.24
   4   2  -3    5.47    2.64
   4   2  -3    4.36    2.26
   4   2  -3    3.43    2.00
  -4   2   2  357.33    7.55
  -4   2   2  361.35    6.16
  -4   2   2  363.12    6.23
   4  -2  -2  360.67   14.31
   4   2  -2  369.51   14.34
   4   2  -2  385.20   13.14
   4   2  -2  353.88   12.12
   4  -2  -1  869.03   21.75
   4   2  -1  838.52   21.88
   4   2  -1  853.37   19.10
   4   2  -1  853.62   18.62
  -4   2   0   41.30    2.48
   4  -2   0   45.50    5.43
   4   2   0   39.03    5.44
  -4   2  -1   13.91    2.38
   4  -2   1   10.34    3.23
   4  -2   1   11.01    1.56
   4   2   1    9.04    3.56
  -4   2  -2  302.43    6.41
  -4   2  -2  287.81    8.81
   4  -2   2  315.68   13.09
   4  -2   2  300.66    8.76
   4   2   2  307.83   14.60
  -4   2  -3  327.43    8.62
  -4   2  -3  311.79   10.53
   4  -2   3  343.86   13.83
   4  -2   3   -0.55    0.43
   4   2   3  330.09   15.69
  -4   2  -4    0.53    1.55
  -4   2  -4   -1.73    1.92
   4  -2   4    0.65    1.76
   4   2   4   -0.91    2.12
  -4   2  -5   81.71    6.16
  -4   2  -5   89.33    7.82
   4  -2   5   98.55    8.04
   4   2   5   84.03    8.79
  -4   2  -6  292.45   12.14
  -4   2  -6  295.59   13.88
   4  -2   6  302.05   13.90
   4   2   6  297.75   16.55
  -4   2  -7   28.34    5.13
  -4   2  -7   20.11    6.03
   4  -2   7   25.18    4.87
   4   2   7   28.13    6.18
  -4   2  -8   13.64    4.05
  -4   2  -8   11.31    4.36
   4  -2   8    8.36    3.61
   4   2   8    2.54    3.11
  -4   2  -9   21.22    4.64
  -4   2  -9   17.45    5.42
   4  -2   9   14.64    4.11
   4   2   9    8.46    4.27
  -4   2 -10   69.65    9.18
   4   2  10   48.67    8.21
  -4   2 -11   25.01    5.95
   4   2  11    9.87    4.89
  -4   2 -12    4.52    2.86
   4   2  12   -1.60    2.19
   4  -3 -16   -0.44    2.87
   4   3 -16   -0.84    3.99
   4  -3 -15    6.08    4.12
   4   3 -15    8.03    5.95
   4   3 -15    8.95    4.61
   4  -3 -14    3.73    2.89
   4   3 -14    3.80    5.44
   4   3 -14    2.31    4.24
   4  -3 -13   24.82    6.20
   4   3 -13   16.86    6.76
   4   3 -13   31.38    8.58
   4  -3 -12    1.30    2.37
   4   3 -12    0.63    4.20
   4   3 -12    2.66    4.19
   4  -3 -11   42.12    7.12
   4   3 -11   37.37    8.56
   4   3 -11   45.08    9.39
   4  -3 -10    2.64    3.03
   4   3 -10   -0.56    1.10
   4   3 -10    4.22    5.20
   4   3 -10   -0.69    3.95
   4  -3  -9   68.52    8.38
   4   3  -9   80.27    6.56
   4   3  -9   75.71   10.42
   4   3  -9   67.83    9.72
   4  -3  -8   -0.89    1.65
   4   3  -8    2.31    1.81
   4   3  -8   -0.94    3.36
   4   3  -8    4.47    3.84
   4  -3  -7  116.17   10.03
   4   3  -7  121.73    8.05
   4   3  -7  102.65    9.78
   4   3  -7  119.99   10.28
   4  -3  -6    0.30    2.03
   4   3  -6    1.32    2.06
   4   3  -6    2.98    2.94
   4   3  -6    4.87    3.07
   4  -3  -5  218.14   12.81
   4   3  -5  221.27   10.94
   4   3  -5  219.83   12.49
   4   3  -5  210.12   11.85
  -4   3   4   25.76    3.13
   4  -3  -4   20.90    4.36
   4   3  -4   25.19    4.22
   4   3  -4   22.29    4.60
   4   3  -4   25.84    4.46
  -4   3   3   13.22    2.10
   4  -3  -3   15.03    3.79
   4   3  -3   13.63    3.75
   4   3  -3   14.47    3.65
   4   3  -3   14.42    3.45
  -4   3   2   12.93    2.04
   4  -3  -2   10.09    3.20
   4   3  -2   16.99    3.90
   4   3  -2   16.24    3.66
   4   3  -2   17.08    3.55
  -4   3   1  484.91   10.71
   4  -3  -1  499.20   17.11
   4   3  -1  485.75   17.46
   4   3  -1  457.70   15.94
  -4   3   0    0.96    0.88
  -4   3   0   -0.18    1.06
   4  -3   0    0.09    1.54
   4   3   0   -0.15    2.09
  -4   3  -1    1.48    1.25
  -4   3  -1    1.51    1.59
   4  -3   1    3.71    2.09
   4   3   1    1.00    2.32
  -4   3  -2   15.75    3.13
  -4   3  -2   13.43    3.69
   4  -3   2   17.47    3.84
   4  -3   2    3.85    1.27
   4   3   2   14.38    4.08
  -4   3  -3   21.13    3.88
  -4   3  -3   29.09    4.96
   4  -3   3   21.71    3.95
   4   3   3   26.96    5.52
  -4   3  -4    0.23    1.94
  -4   3  -4    5.05    2.94
   4  -3   4    0.09    1.85
   4   3   4   -1.24    2.17
  -4   3  -5   92.21    7.16
  -4   3  -5   77.56    8.05
   4  -3   5   92.25    7.47
   4   3   5   92.85    9.75
  -4   3  -6    7.81    3.50
  -4   3  -6    7.49    4.13
   4  -3   6    4.99    2.78
   4   3   6    4.60    3.17
  -4   3  -7    0.83    2.49
  -4   3  -7    2.17    3.23
   4  -3   7    1.23    1.95
   4   3   7    2.95    2.88
  -4   3  -8   22.47    6.32
   4   3   8   20.63    5.76
  -4   3  -9   68.33    9.29
   4   3   9   60.76    9.21
   4   3  10    6.30    4.24
  -4   3 -11   -0.21    2.11
   4   3  11    1.25    2.74
   4   3  12    3.09    3.19
   4  -4 -15   40.07    8.40
   4   4 -15   36.55    9.91
   4  -4 -14    2.70    3.37
   4   4 -14    4.77    6.14
   4   4 -14    2.00    4.21
   4  -4 -13    7.81    3.96
   4   4 -13    2.71    5.49
   4   4 -13   10.01    5.55
   4  -4 -12    0.65    2.34
   4   4 -12   -1.43    4.53
   4   4 -12   -0.70    3.74
   4  -4 -11   44.42    7.92
   4   4 -11   51.13    9.47
   4   4 -11   33.46    7.99
   4  -4 -10    0.43    2.30
   4   4 -10    1.32    4.44
   4   4 -10    3.29    4.22
   4  -4  -9   58.14    8.11
   4   4  -9   65.47   10.47
   4   4  -9   66.38   10.00
   4  -4  -8   12.70    4.76
   4   4  -8   11.11    2.49
   4   4  -8   11.94    5.61
   4   4  -8   15.56    5.54
   4  -4  -7   46.50    6.93
   4   4  -7   59.54    5.76
   4   4  -7   54.09    8.54
   4   4  -7   48.73    7.87
   4  -4  -6    4.97    3.38
   4   4  -6    7.93    2.95
   4   4  -6    4.20    3.59
   4   4  -6    5.83    3.42
   4  -4  -5  104.52    9.41
   4   4  -5   98.08    7.70
   4   4  -5   93.73    9.11
   4   4  -5   97.05    9.25
   4  -4  -4   49.33    6.40
   4   4  -4   51.92    6.03
   4   4  -4   43.82    6.45
   4   4  -4   37.54    5.73
   4  -4  -3    0.47    1.84
   4   4  -3    1.47    2.31
   4   4  -3    1.95    2.05
   4   4  -3   -0.04    1.75
  -4   4   2   22.78    3.32
   4  -4  -2   27.31    4.72
   4   4  -2   25.83    4.77
   4   4  -2   19.76    4.38
   4   4  -2   18.15    4.24
  -4   4   1  296.99   10.76
   4  -4  -1  332.95   14.63
   4   4  -1  313.42   14.89
   4   4  -1  313.90   14.89
  -4   4   0   56.98    4.66
  -4   4   0   54.81    4.97
   4  -4   0   68.30    6.72
   4   4   0   64.98    7.37
  -4   4  -1    2.52    1.73
  -4   4  -1    3.06    2.06
   4  -4   1    3.67    2.54
   4   4   1    5.39    3.42
  -4   4  -2   15.46    3.46
  -4   4  -2   15.23    4.07
   4  -4   2   17.08    3.66
   4   4   2   17.80    4.87
  -4   4  -3  146.07    8.27
  -4   4  -3  158.99    9.77
   4  -4   3  153.34    9.29
   4   4   3  155.72   12.20
  -4   4  -4    0.70    2.61
  -4   4  -4    2.61    3.26
   4  -4   4    2.99    2.32
   4   4   4    4.47    3.60
  -4   4  -5   34.57    5.74
  -4   4  -5   22.12    6.35
   4  -4   5   34.06    4.47
   4   4   5   35.33    6.56
  -4   4  -6    0.85    3.29
   4   4   6   -0.41    2.50
  -4   4  -7   17.90    5.25
   4   4   7   13.59    5.55
  -4   4  -8   -1.35    2.75
   4   4   8    6.89    4.26
  -4   4  -9    8.22    4.51
   4   4   9   11.57    5.67
   4   4  10    8.27    4.88
   4   4  11    4.03    4.64
   4  -5 -14   -0.76    2.37
   4   5 -14    6.05    5.23
   4  -5 -13    7.93    4.93
   4   5 -13    0.95    5.54
   4  -5 -12   22.25    5.89
   4   5 -12   10.06    6.41
   4   5 -12   26.55    8.19
   4  -5 -11   -0.21    2.75
   4   5 -11   -2.45    3.52
   4   5 -11   -0.46    3.66
   4  -5 -10    1.63    2.49
   4   5 -10   -0.94    4.15
   4   5 -10    2.56    4.00
   4  -5  -9   28.12    6.18
   4   5  -9   13.03    5.75
   4   5  -9   22.14    6.67
   4  -5  -8   59.64    8.32
   4   5  -8   64.04    9.84
   4   5  -8   54.84    8.85
   4  -5  -7   -0.76    1.78
   4   5  -7   -1.83    2.82
   4   5  -7   -1.29    2.76
   4  -5  -6   33.25    6.15
   4   5  -6   44.69    5.30
   4   5  -6   39.86    7.39
   4   5  -6   31.96    6.85
   4  -5  -5   56.63    7.36
   4   5  -5   54.98    6.25
   4   5  -5   51.36    8.14
   4   5  -5   58.39    8.01
   4  -5  -4  224.36   13.90
   4   5  -4  210.26   11.72
   4   5  -4  206.70   14.23
   4   5  -4  214.94   14.12
   4  -5  -3    3.87    2.50
   4   5  -3   13.04    4.05
   4   5  -3   11.64    4.34
   4   5  -3    8.21    3.84
  -4   5   2   83.11    6.89
   4  -5  -2   78.62    7.91
   4   5  -2   75.07    7.91
   4   5  -2   71.18    8.23
   4   5  -2   81.00    8.75
  -4   5   1   95.28    7.30
   4  -5  -1   95.68    8.48
   4   5  -1   99.33    9.02
   4   5  -1   93.05    9.31
  -4   5   0  109.34    7.46
  -4   5   0  116.05    8.19
   4  -5   0  107.76    8.53
   4   5   0  114.22   10.04
   4   5   0  124.23   10.67
  -4   5  -1    2.24    1.80
  -4   5  -1    0.05    1.69
   4  -5   1    1.69    1.76
   4   5   1    0.31    2.39
  -4   5  -2    5.74    2.66
  -4   5  -2    1.89    2.49
   4  -5   2   10.11    2.99
   4   5   2    9.15    4.55
  -4   5  -3   12.58    4.13
  -4   5  -3   14.70    4.88
   4  -5   3   12.22    2.91
   4   5   3   15.64    5.12
  -4   5  -4   36.76    6.46
   4   5   4   41.89    7.33
  -4   5  -5   26.91    6.34
   4   5   5   24.67    6.38
  -4   5  -6   -0.34    3.17
   4   5   6    2.57    3.77
  -4   5  -7    2.36    3.90
   4   5   7   11.77    5.56
   4   5   8   38.40    7.69
   4   5   9   20.41    6.58
   4   5  10    6.43    4.34
   4  -6 -12   -2.97    2.50
   4   6 -12   -0.57    3.75
   4  -6 -11    7.95    4.77
   4   6 -11    3.95    4.79
   4   6 -11   -1.07    3.18
   4  -6 -10   17.16    5.35
   4   6 -10   16.37    7.31
   4   6 -10   16.62    6.31
   4  -6  -9    8.41    4.48
   4   6  -9   16.50    7.19
   4   6  -9   11.10    5.38
   4  -6  -8    2.17    2.75
   4   6  -8    0.69    4.06
   4   6  -8    0.59    2.96
   4  -6  -7    8.94    4.59
   4   6  -7   12.94    5.36
   4   6  -7   13.20    5.31
   4  -6  -6   19.24    5.32
   4   6  -6   18.18    6.32
   4   6  -6   15.35    5.89
   4  -6  -5   11.27    4.47
   4   6  -5   11.24    4.71
   4   6  -5    3.39    2.57
   4  -6  -4   50.46    6.92
   4   6  -4   52.66    6.21
   4   6  -4   44.36    7.74
   4   6  -4   58.96    8.46
  -4   6   3    3.61    2.16
   4  -6  -3    7.57    3.38
   4   6  -3    8.34    3.43
   4   6  -3   10.14    4.14
   4   6  -3    3.02    3.28
  -4   6   2   15.74    3.59
   4  -6  -2   20.25    4.12
   4   6  -2   11.90    4.53
   4   6  -2   21.47    5.45
   4   6  -2   13.63    4.88
  -4   6   1   14.08    3.63
   4  -6  -1   15.09    3.90
   4   6  -1    8.96    4.21
   4   6  -1   11.93    4.79
  -4   6   0   60.43    6.48
  -4   6   0   61.68    6.87
   4  -6   0   67.65    7.24
   4   6   0   66.63    8.24
   4   6   0   56.79    8.08
  -4   6  -1    4.44    2.37
  -4   6  -1    4.41    2.95
   4  -6   1    3.09    2.29
   4   6   1    9.74    4.39
  -4   6  -2   24.33    5.27
   4   6   2   32.67    6.37
  -4   6  -3    7.93    3.63
   4   6   3   15.60    5.92
  -4   6  -4    4.07    3.40
   4   6   4    9.59    4.91
   4   6   5    4.04    3.37
   4   6   6   10.15    5.38
   4   6   7   -0.87    2.55
   4   6   8   -0.09    3.28
   4   6   9    3.69    3.71
   4  -7 -10   -0.43    2.91
   4   7 -10    4.47    5.07
   4  -7  -9    5.80    3.96
   4   7  -9    0.50    3.76
   4  -7  -8   63.65    9.34
   4   7  -8   53.62   10.16
   4   7  -8   57.60    9.52
   4  -7  -7    9.01    4.62
   4   7  -7   11.58    5.97
   4   7  -7    9.88    4.51
   4  -7  -6    5.38    3.39
   4   7  -6   -0.56    3.16
   4   7  -6    3.85    3.35
   4  -7  -5   11.01    4.51
   4   7  -5   12.37    5.31
   4   7  -5    1.10    3.18
  -4   7   4   70.52    8.11
   4  -7  -4   75.21    8.91
   4   7  -4   82.24   10.57
   4   7  -4   63.44    9.42
  -4   7   3    0.90    1.68
   4  -7  -3    3.21    2.20
   4   7  -3   -0.32    2.18
   4   7  -3    2.41    2.41
  -4   7   2    9.55    3.61
   4  -7  -2   16.68    4.09
   4   7  -2   11.69    4.47
   4   7  -2   13.52    5.79
   4   7  -2   17.25    6.04
  -4   7   1   -0.73    1.69
   4  -7  -1    1.84    2.18
   4   7  -1    0.93    2.66
   4   7  -1    6.33    3.43
   4   7  -1    3.44    2.93
   4   7   0   70.62    8.82
   4   7   0   65.68    9.40
   4   7   1    3.12    3.49
   4   7   1    0.83    2.26
   4   7   2    2.45    3.06
   4   7   3   -0.47    2.77
   4   7   4   48.70    8.34
   4   7   5   -0.38    3.10
   4   7   6    1.21    3.15
   4   7   7    1.20    3.95
   4  -8  -7   -1.31    2.49
   4   8  -7    0.44    3.58
   4  -8  -6    7.81    3.48
   4   8  -6    7.34    4.99
   4  -8  -5    0.27    2.35
   4   8  -5    1.12    3.43
   4  -8  -4    3.74    2.49
   4   8  -4    0.47    3.16
   4   8  -4   -0.63    1.61
   4  -8  -3    0.52    2.05
   4   8  -3    2.97    2.65
   4   8  -3   -0.15    1.45
   4   8  -2   11.69    5.40
   4   8  -2   16.22    4.76
   4   8  -1   11.13    5.15
   4   8  -1    2.83    2.29
   4   8   0    4.27    3.09
   4   8   0    2.06    2.14
   4   8   0    2.16    1.69
   4   8   1    8.54    4.69
   4   8   1    2.94    1.94
   4   8   2    9.03    5.11
   4   8   3    9.71    4.53
   4   8   4    6.58    4.30
   5   0 -16    1.02    2.67
   5   0 -16    5.68    3.73
   5   0 -15    0.83    2.17
   5   0 -15    2.27    3.89
   5   0 -15    4.69    3.22
   5   0 -14   20.50    4.96
   5   0 -14   37.46    8.64
   5   0 -14   23.38    6.37
   5   0 -13    2.28    2.09
   5   0 -13    2.40    3.32
   5   0 -13    0.21    3.02
   5   0 -12    7.54    3.78
   5   0 -12    1.17    3.47
   5   0 -12    4.87    3.78
   5   0 -11   -1.24    1.69
   5   0 -11    2.19    3.79
   5   0 -11   -0.40    3.14
   5   0 -10   60.75    7.60
   5   0 -10   69.77    9.29
   5   0 -10   57.52    8.04
   5   0  -9   -0.32    1.68
   5   0  -9   -0.79    2.79
   5   0  -9    1.35    3.09
   5   0  -8   22.30    4.83
   5   0  -8   23.78    6.15
   5   0  -8   14.56    4.28
   5   0  -7   -1.04    1.95
   5   0  -7   -1.95    2.47
   5   0  -7   -2.60    1.98
   5   0  -6  184.41   11.63
   5   0  -6  181.40   10.06
   5   0  -6  161.48    8.56
  -5   0   5    0.74    0.78
   5   0  -5    0.37    1.68
   5   0  -5    0.72    2.18
   5   0  -5    0.53    1.80
  -5   0   4   97.46    4.82
   5   0  -4   95.29    8.22
   5   0  -4  102.07    6.41
   5   0  -4   95.89    5.31
   5   0  -3   -0.15    1.78
   5   0  -3    0.34    1.59
   5   0  -3   -0.99    1.09
   5   0  -2    2.57    2.56
   5   0  -2    3.02    1.53
   5   0  -2    3.22    1.14
   5   0  -1   -0.09    1.85
   5   0  -1   -1.15    0.88
   5   0  -1    0.66    0.58
   5   0  -1    1.01    0.68
   5   0   0   32.64    5.55
   5   0   0   34.83    2.52
   5   0   0   33.25    2.41
   5   0   0   34.39    2.70
   5   0   1    2.44    2.74
   5   0   1   -0.86    1.09
   5   0   2  175.32   11.74
   5   0   2  174.58    7.57
   5   0   3    0.80    2.52
   5   0   4   87.46    9.00
   5   0   5   -0.31    2.82
   5   0   6  331.98   17.40
   5   0   7   -2.38    1.97
   5   0   8   48.19    7.66
   5   0   9   -0.09    2.07
   5   0  10  131.35   12.26
   5   0  11    2.58    2.92
   5   0  12    5.87    4.02
   5  -1 -16    9.86    4.91
   5  -1 -16   22.60    6.69
   5  -1 -16   17.59    4.95
   5   1 -16   20.78    6.56
   5   1 -16   21.42    4.26
   5  -1 -15    0.83    2.09
   5  -1 -15    5.33    3.89
   5  -1 -15    3.15    2.38
   5   1 -15    2.80    4.45
   5   1 -15    1.11    3.01
   5  -1 -14   29.88    6.26
   5  -1 -14   28.89    7.70
   5  -1 -14   33.52    6.93
   5   1 -14   28.57    5.64
   5   1 -14   37.89    8.53
   5   1 -14   27.66    7.44
   5  -1 -13   15.50    4.89
   5  -1 -13    8.52    4.43
   5  -1 -13   17.00    5.30
   5   1 -13   14.06    4.06
   5   1 -13    9.90    5.60
   5   1 -13   15.02    5.73
   5  -1 -12   47.41    7.30
   5  -1 -12   49.57    8.18
   5  -1 -12   50.99    7.78
   5   1 -12   33.96    5.88
   5   1 -12   45.87    8.88
   5   1 -12   53.73    8.92
   5  -1 -11    9.59    4.46
   5  -1 -11    5.68    3.91
   5  -1 -11    4.48    3.19
   5   1 -11    7.07    3.39
   5   1 -11    4.75    4.65
   5   1 -11    1.11    4.10
   5  -1 -10   37.00    6.39
   5  -1 -10   43.93    7.74
   5  -1 -10   38.22    6.74
   5   1 -10   36.22    5.84
   5   1 -10   39.89    8.39
   5   1 -10   44.56    8.07
   5  -1  -9   19.62    4.93
   5  -1  -9   23.10    5.84
   5  -1  -9   26.68    5.60
   5   1  -9   20.22    4.52
   5   1  -9   20.94    6.76
   5   1  -9   21.72    6.36
   5  -1  -8   68.39    7.87
   5  -1  -8   58.75    6.99
   5  -1  -8   67.32    6.75
   5   1  -8   56.56    6.82
   5   1  -8   64.14    8.28
   5   1  -8   58.83    7.55
   5  -1  -7    9.42    3.80
   5  -1  -7   10.25    3.67
   5  -1  -7   11.38    3.51
   5   1  -7    9.50    3.73
   5   1  -7   11.64    4.41
   5   1  -7    9.29    3.87
  -5   1   6   -0.72    1.22
   5  -1  -6    0.47    1.89
   5  -1  -6    1.78    2.13
   5  -1  -6   -0.02    1.58
   5   1  -6    1.92    2.37
   5   1  -6    2.74    2.84
   5   1  -6    1.53    2.54
  -5   1   5   61.83    4.18
   5  -1  -5   68.14    7.39
   5  -1  -5   66.55    5.51
   5  -1  -5   63.03    4.43
   5   1  -5   60.48    6.82
   5   1  -5   69.52    6.77
   5   1  -5   65.71    6.07
  -5   1   4  228.20    6.11
   5  -1  -4  230.48   12.79
   5  -1  -4  230.46    8.24
   5  -1  -4  231.54    6.22
   5   1  -4  234.53   12.65
   5   1  -4  227.96   10.29
   5   1  -4  242.36    9.59
  -5   1   3   60.99    3.43
   5  -1  -3   61.38    6.77
   5  -1  -3   65.35    3.74
   5   1  -3   63.57    7.01
   5   1  -3   58.53    5.35
   5   1  -3   69.54    5.06
   5  -1  -2    4.31    2.90
   5   1  -2    3.10    2.57
   5   1  -2    4.58    1.86
   5   1  -2    3.49    1.55
   5  -1  -1   27.68    5.22
   5   1  -1   33.15    5.55
   5   1  -1   30.40    3.43
   5   1  -1   35.74    3.44
   5  -1   0  362.72   15.70
   5   1   0  367.98   16.32
   5   1   0  389.17   11.20
   5  -1   1   -1.19    2.33
   5  -1   1    0.91    0.75
   5   1   1   -1.86    2.11
   5  -1   2    0.35    2.29
   5  -1   2    0.53    1.12
   5   1   2   -0.64    2.46
   5  -1   3   20.67    5.03
   5  -1   3   26.00    3.12
   5   1   3   28.45    5.89
  -5   1  -4    2.14    1.84
   5  -1   4    2.10    3.23
   5   1   4    1.49    2.83
  -5   1  -5    0.70    1.84
   5  -1   5    0.38    2.54
   5   1   5    0.23    2.79
  -5   1  -6   77.09    7.37
   5  -1   6   79.01    8.55
   5   1   6   76.26    9.18
  -5   1  -7    2.32    2.13
   5  -1   7    6.24    3.39
   5   1   7    0.58    2.49
  -5   1  -8    2.29    2.08
   5  -1   8   -1.54    2.02
   5   1   8   -0.15    2.64
   5  -1   9    2.14    2.64
   5   1   9    4.42    3.58
   5  -1  10   15.48    4.61
   5   1  10   14.47    5.52
   5   1  11    1.51    2.63
   5  -2 -16    3.97    3.43
   5  -2 -16    1.98    2.47
   5   2 -16    1.19    4.04
   5  -2 -15   11.49    4.87
   5  -2 -15   26.93    6.51
   5  -2 -15   21.05    5.07
   5   2 -15   16.43    7.42
   5   2 -15   21.30    6.73
   5  -2 -14    6.97    4.16
   5  -2 -14   18.09    5.41
   5  -2 -14   14.79    4.78
   5   2 -14   12.26    6.09
   5   2 -14   11.48    5.42
   5  -2 -13   17.02    6.34
   5  -2 -13   21.53    5.82
   5  -2 -13   19.52    5.02
   5   2 -13    9.97    5.79
   5   2 -13    5.86    4.70
   5  -2 -12    4.34    3.15
   5  -2 -12    3.42    3.15
   5  -2 -12    7.30    3.26
   5   2 -12    1.82    2.05
   5   2 -12    7.30    5.27
   5   2 -12    1.58    3.96
   5  -2 -11   36.76    6.83
   5  -2 -11   43.34    7.28
   5  -2 -11   46.35    6.60
   5   2 -11   40.97    5.76
   5   2 -11   43.12    9.36
   5   2 -11   49.47    8.76
   5  -2 -10    7.84    4.11
   5  -2 -10   10.68    4.31
   5  -2 -10    6.25    3.03
   5   2 -10    3.59    2.51
   5   2 -10    6.40    5.24
   5   2 -10   11.05    5.68
   5  -2  -9   26.71    5.69
   5  -2  -9   34.99    6.25
   5  -2  -9   36.00    5.33
   5   2  -9   29.64    5.17
   5   2  -9   33.93    8.17
   5   2  -9   36.39    7.48
   5  -2  -8   13.63    5.13
   5  -2  -8   12.75    3.90
   5  -2  -8    8.09    2.85
   5   2  -8   13.24    3.85
   5   2  -8    8.84    4.64
   5   2  -8    6.96    4.16
   5  -2  -7   55.06    7.24
   5  -2  -7   63.27    6.59
   5  -2  -7   59.80    5.41
   5   2  -7   58.81    6.62
   5   2  -7   55.98    8.06
   5   2  -7   41.80    6.72
  -5   2   6   61.98    5.31
   5  -2  -6   66.02    7.66
   5  -2  -6   61.75    5.79
   5   2  -6   72.57    7.39
   5   2  -6   63.66    7.49
   5   2  -6   63.41    6.92
  -5   2   5    0.89    1.45
   5  -2  -5    1.00    2.21
   5   2  -5   -0.88    1.78
   5   2  -5    3.30    2.79
   5   2  -5    1.72    2.15
  -5   2   4  117.31    4.84
   5  -2  -4  113.64    9.51
   5   2  -4  123.11    9.43
   5   2  -4  107.34    8.23
   5   2  -4  119.94    7.93
  -5   2   3   43.20    3.21
   5  -2  -3   39.85    5.82
   5   2  -3   52.72    6.66
   5   2  -3   40.69    5.14
   5   2  -3   48.25    4.95
   5  -2  -2   34.48    5.54
   5   2  -2   34.97    5.70
   5   2  -2   31.29    4.34
   5   2  -2   28.94    3.85
   5  -2  -1   39.47    5.91
   5   2  -1   39.11    5.89
   5   2  -1   40.95    4.67
   5   2  -1   43.65    4.56
   5  -2   0   13.66    4.08
   5   2   0   20.67    4.96
  -5   2  -1   37.29    2.25
   5  -2   1   37.95    5.76
   5   2   1   43.66    6.66
  -5   2  -2  150.97    6.06
   5  -2   2  142.53   10.24
   5  -2   2  146.36    5.71
   5   2   2  139.18   11.19
  -5   2  -3  110.98    6.38
   5  -2   3  108.55    9.27
   5   2   3   98.62    9.61
  -5   2  -4   19.86    4.01
   5  -2   4   24.45    5.35
   5   2   4   21.26    5.59
  -5   2  -5    8.75    3.20
   5  -2   5    8.04    4.10
   5   2   5   11.34    4.63
  -5   2  -6  110.39    8.65
   5  -2   6   92.59    8.96
   5   2   6  101.13   10.76
  -5   2  -7   60.77    7.03
   5  -2   7   57.94    7.16
   5   2   7   66.47    9.10
   5  -2   8   13.92    4.03
   5   2   8    8.88    4.76
   5   2   9   31.11    6.97
   5   2  10   41.60    8.08
   5   2  11    3.66    3.65
   5  -3 -15    4.97    4.47
   5   3 -15    5.70    5.35
   5  -3 -14   -2.58    1.82
   5   3 -14    0.97    3.78
   5   3 -14   -2.49    2.78
   5  -3 -13   37.04    7.63
   5   3 -13   31.19    9.38
   5   3 -13   25.65    8.25
   5  -3 -12    0.04    2.92
   5   3 -12   -0.63    4.84
   5   3 -12    5.74    4.24
   5  -3 -11    0.94    2.34
   5   3 -11   -1.52    3.62
   5   3 -11   -2.86    3.47
   5  -3 -10    2.83    2.89
   5   3 -10    3.46    2.09
   5   3 -10   -2.44    3.68
   5   3 -10    2.77    4.19
   5  -3  -9   37.41    6.61
   5   3  -9   29.27    4.92
   5   3  -9   31.84    8.22
   5   3  -9   26.98    7.33
   5  -3  -8    6.43    3.75
   5   3  -8    8.57    3.54
   5   3  -8    9.72    4.52
   5   3  -8    8.44    4.43
   5  -3  -7   12.26    4.05
   5   3  -7   11.18    3.91
   5   3  -7   12.67    5.21
   5   3  -7    7.81    4.05
   5  -3  -6    2.12    2.27
   5   3  -6    4.47    3.20
   5   3  -6    2.41    3.37
   5   3  -6    3.18    3.27
  -5   3   5   88.40    6.56
   5  -3  -5   91.53    9.04
   5   3  -5   99.09    8.55
   5   3  -5  103.51    9.34
   5   3  -5   93.37    8.36
  -5   3   4    1.44    1.38
   5  -3  -4   -0.53    1.83
   5   3  -4    2.40    2.66
   5   3  -4   -0.70    1.47
   5   3  -4   -1.68    1.37
  -5   3   3    8.47    1.60
  -5   3   3    7.47    1.88
   5  -3  -3   11.24    4.17
   5   3  -3    6.89    3.47
   5   3  -3   12.07    3.63
   5   3  -3   10.86    2.98
  -5   3   2   56.63    3.10
  -5   3   2   60.42    3.17
   5  -3  -2   64.53    7.35
   5   3  -2   70.13    7.73
   5   3  -2   58.88    6.30
   5   3  -2   62.15    6.20
  -5   3   1  102.98    4.06
   5  -3  -1  111.63    9.27
   5   3  -1   95.89    9.08
   5   3  -1  105.95    8.23
   5   3  -1   99.30    7.81
  -5   3   0    7.73    2.31
   5  -3   0    9.38    3.63
   5   3   0    6.41    3.53
  -5   3  -1    0.78    1.62
   5  -3   1   -0.97    1.57
   5   3   1    1.61    2.82
  -5   3  -2   11.76    3.45
   5  -3   2   14.32    4.14
   5   3   2    6.72    3.74
  -5   3  -3  110.44    7.18
   5  -3   3  125.01    9.70
   5   3   3  110.68   10.74
  -5   3  -4   10.98    3.67
   5  -3   4   13.71    4.39
   5   3   4   10.88    4.91
   5  -3   5    1.39    2.20
   5   3   5    0.46    2.75
   5  -3   6   12.86    3.96
   5   3   6   17.39    5.19
   5   3   7   19.10    5.93
   5   3   8    0.43    2.77
   5   3   9    8.10    5.18
   5   3  10   -2.31    3.42
   5   3  11   -1.94    3.34
   5  -4 -14    2.47    3.33
   5   4 -14   -4.22    3.78
   5   4 -14    0.42    3.22
   5  -4 -13    0.76    2.59
   5   4 -13   -4.64    3.76
   5   4 -13   -1.35    3.37
   5  -4 -12    0.06    2.79
   5   4 -12   -3.87    4.06
   5   4 -12   -0.63    3.80
   5  -4 -11   64.33    9.53
   5   4 -11   56.11   10.60
   5   4 -11   59.64    9.91
   5  -4 -10   11.45    5.15
   5   4 -10   14.89    6.47
   5   4 -10   10.19    5.47
   5  -4  -9    9.10    4.30
   5   4  -9    5.23    4.32
   5   4  -9    6.44    4.36
   5  -4  -8    8.31    4.24
   5   4  -8    9.85    3.05
   5   4  -8    7.22    4.98
   5   4  -8   10.00    4.75
   5  -4  -7  144.24   12.20
   5   4  -7  138.12    9.88
   5   4  -7  150.06   12.95
   5   4  -7  141.65   11.90
   5  -4  -6   14.71    4.48
   5   4  -6   20.52    4.67
   5   4  -6   14.31    5.17
   5   4  -6   19.26    5.44
   5  -4  -5   47.36    6.94
   5   4  -5   54.14    6.89
   5   4  -5   56.44    7.96
   5   4  -5   56.08    7.43
   5  -4  -4   31.66    5.62
   5   4  -4   28.14    5.63
   5   4  -4   34.31    6.19
   5   4  -4   37.49    5.86
  -5   4   3  107.19    6.17
   5  -4  -3  118.14   10.12
   5   4  -3  106.83    9.60
   5   4  -3  112.23    9.78
   5   4  -3  105.82    9.15
  -5   4   2   -0.51    0.78
   5  -4  -2    1.10    2.28
   5   4  -2    0.07    2.47
   5   4  -2   -0.88    1.41
   5   4  -2   -0.06    1.42
  -5   4   1  142.20    6.75
   5  -4  -1  146.34   10.72
   5   4  -1  139.40   11.16
   5   4  -1  147.08   10.77
   5   4  -1  155.50   10.94
   5  -4   0   57.24    6.92
   5   4   0   50.65    7.42
   5   4   0   54.28    6.64
   5  -4   1   49.07    6.49
   5   4   1   40.48    7.09
   5  -4   2    2.04    2.51
   5   4   2    1.97    3.02
   5  -4   3   89.17    8.16
   5   4   3   82.71    9.96
   5  -4   4   28.27    4.98
   5   4   4   28.96    6.31
   5  -4   5    6.79    2.84
   5   4   5    5.57    4.07
   5   4   6    0.54    2.44
   5   4   7   70.85   10.23
   5   4   8    0.80    3.48
   5   4   9   14.81    7.21
   5   4  10   -2.82    2.83
   5  -5 -13   15.00    6.04
   5   5 -13   13.88    7.90
   5  -5 -12   15.42    6.00
   5   5 -12   11.49    7.16
   5   5 -12    5.76    5.40
   5  -5 -11    0.50    2.91
   5   5 -11    1.94    5.50
   5   5 -11   -0.88    3.48
   5  -5 -10    2.94    3.42
   5   5 -10    3.86    4.82
   5   5 -10   -1.99    3.04
   5  -5  -9    4.98    3.60
   5   5  -9    6.45    4.85
   5   5  -9    4.56    4.36
   5  -5  -8    8.51    4.36
   5   5  -8    5.83    4.80
   5   5  -8   10.21    4.89
   5  -5  -7   -1.72    1.44
   5   5  -7   -2.17    2.40
   5   5  -7    0.52    2.78
   5  -5  -6    4.47    3.06
   5   5  -6    5.94    3.00
   5   5  -6    3.81    3.35
   5   5  -6   -0.49    2.02
   5  -5  -5   13.61    5.22
   5   5  -5   18.82    4.52
   5   5  -5   20.55    5.93
   5   5  -5   14.10    5.06
   5  -5  -4   15.33    4.19
   5   5  -4   12.53    4.45
   5   5  -4   13.16    4.74
   5   5  -4   15.86    4.99
   5  -5  -3   21.66    4.66
   5   5  -3   22.43    5.31
   5   5  -3   30.64    6.13
   5   5  -3   27.87    5.64
   5  -5  -2   61.24    7.27
   5   5  -2   75.72    8.53
   5   5  -2   64.71    8.16
   5   5  -2   54.38    7.31
   5  -5  -1   13.71    4.58
   5   5  -1   16.49    5.22
   5   5  -1    8.29    3.47
   5   5  -1    9.65    3.82
   5  -5   0   44.10    6.17
   5   5   0   42.49    7.26
   5   5   0   36.86    6.24
   5  -5   1    1.24    2.01
   5   5   1   -2.35    1.94
   5  -5   2   65.45    7.08
   5   5   2   58.86    8.57
   5  -5   3   28.86    4.76
   5   5   3   29.14    6.65
   5   5   4   25.41    6.28
   5   5   5   -3.29    2.06
   5   5   6   14.58    5.93
   5   5   7    6.16    4.46
   5   5   8    7.66    5.47
   5   5   9    6.34    4.81
   5  -6 -12    2.35    3.77
   5   6 -12   -4.21    3.62
   5  -6 -11    4.67    3.88
   5   6 -11    1.97    4.91
   5  -6 -10   20.83    6.36
   5   6 -10    8.11    6.05
   5   6 -10    7.05    4.72
   5  -6  -9    2.65    3.11
   5   6  -9   -3.30    2.58
   5   6  -9   -2.12    2.66
   5  -6  -8    1.64    2.92
   5   6  -8    7.34    5.06
   5   6  -8    2.20    3.67
   5  -6  -7   13.01    4.99
   5   6  -7    9.17    5.18
   5   6  -7    3.33    3.86
   5  -6  -6   45.68    7.48
   5   6  -6   34.28    7.67
   5   6  -6   34.23    7.15
   5  -6  -5   30.49    5.98
   5   6  -5   20.63    4.45
   5   6  -5   27.11    6.76
   5   6  -5   25.77    6.29
   5  -6  -4    0.61    1.92
   5   6  -4   -0.47    2.01
   5   6  -4    1.36    2.94
   5   6  -4   -0.51    1.92
   5  -6  -3    3.74    2.83
   5   6  -3    5.06    2.91
   5   6  -3    9.69    4.62
   5   6  -3    0.85    2.02
   5  -6  -2   48.65    6.93
   5   6  -2   59.58    8.07
   5   6  -2   49.29    7.77
   5   6  -2   49.45    7.71
   5  -6  -1   24.81    4.89
   5   6  -1   20.24    5.34
   5   6  -1   20.11    5.23
   5   6  -1   20.15    5.22
   5  -6   0   12.46    3.28
   5   6   0   16.31    5.33
   5   6   0   18.89    4.92
   5  -6   1    4.99    3.08
   5   6   1    8.08    4.50
   5   6   1    6.13    3.04
   5   6   2   39.61    7.68
   5   6   3    2.52    3.14
   5   6   4   21.96    6.42
   5   6   5   -1.43    2.21
   5   6   6   22.56    7.05
   5   6   7   -1.63    3.37
   5  -7  -9    2.85    3.43
   5   7  -9   -3.25    2.60
   5  -7  -8   23.63    6.64
   5   7  -8   25.24    8.39
   5   7  -8   35.35    7.24
   5  -7  -7    0.27    2.32
   5   7  -7    0.50    3.90
   5   7  -7    1.52    3.50
   5  -7  -6   14.70    5.62
   5   7  -6   21.59    7.47
   5   7  -6   14.98    5.76
   5  -7  -5    3.18    2.44
   5   7  -5   -0.06    2.49
   5   7  -5   -0.53    2.62
   5  -7  -4   28.82    5.92
   5   7  -4   31.05    7.56
   5   7  -4   20.82    6.13
   5  -7  -3   22.30    4.84
   5   7  -3   24.25    5.46
   5   7  -3   23.84    6.69
   5   7  -3   10.53    4.74
   5  -7  -2   10.16    4.05
   5   7  -2   15.95    5.59
   5   7  -2   14.02    5.66
   5   7  -2   15.02    5.59
   5  -7  -1    3.08    2.23
   5   7  -1    0.40    2.64
   5   7  -1    3.70    2.40
   5   7  -1   -0.83    1.33
   5   7   0   22.46    5.94
   5   7   0    4.84    3.59
   5   7   1   -0.40    3.01
   5   7   1    2.29    2.33
   5   7   2   17.09    5.70
   5   7   2   14.39    4.36
   5   7   3   -0.82    2.26
   5   7   4   14.40    6.14
   5   7   5    2.32    3.20
   5  -8  -5    2.17    2.80
   5   8  -5   -0.34    3.31
   5  -8  -4    2.12    3.25
   5   8  -4   -3.66    2.48
   5  -8  -3    1.70    3.17
   5   8  -3    0.31    3.99
   5   8  -2    1.23    3.23
   5   8  -1    2.77    2.69
   5   8   0   -5.90    1.98
   5   8   0    0.17    2.65
   5   8   1    1.17    3.03
   6   0 -16   -0.50    2.87
   6   0 -16    8.72    4.43
   6   0 -15   -1.13    2.08
   6   0 -15    3.34    3.59
   6   0 -15    4.53    3.06
   6   0 -14    1.64    2.62
   6   0 -14    0.61    3.09
   6   0 -14    5.87    3.21
   6   0 -13    1.09    2.40
   6   0 -13   -1.25    3.07
   6   0 -13    3.13    2.14
   6   0 -12   18.66    5.19
   6   0 -12   18.75    6.31
   6   0 -12   20.58    5.73
   6   0 -11    0.46    2.02
   6   0 -11    2.00    3.29
   6   0 -11    1.77    2.42
   6   0 -10   29.81    6.11
   6   0 -10   24.17    6.47
   6   0 -10   24.95    5.77
   6   0  -9    0.09    2.31
   6   0  -9   -1.55    3.09
   6   0  -9    0.78    2.92
   6   0  -8   35.16    6.33
   6   0  -8   35.64    6.58
   6   0  -8   31.04    5.55
   6   0  -7    1.45    2.80
   6   0  -7    2.53    2.97
   6   0  -7    0.43    2.32
   6   0  -6   58.92    7.47
   6   0  -6   54.11    6.58
   6   0  -6   57.52    5.70
   6   0  -5   -0.83    2.24
   6   0  -5   -1.49    2.05
   6   0  -5   -1.21    1.67
   6   0  -4    6.09    3.71
   6   0  -4    8.04    2.82
   6   0  -4    9.73    2.76
   6   0  -3   -0.80    2.20
   6   0  -3   -0.82    1.64
   6   0  -3    1.16    1.18
   6   0  -2   87.39    9.12
   6   0  -2   80.36    4.71
   6   0  -1   -1.19    2.58
   6   0  -1    0.32    1.16
   6   0   0    4.33    3.15
   6   0   0    2.06    1.17
   6   0   0    3.84    1.14
   6   0   1   -1.01    2.59
   6   0   2    8.48    4.40
   6   0   3   -0.10    3.15
   6   0   4   -0.29    2.42
   6   0   5    1.64    3.00
   6   0   6    0.41    2.63
   6   0   7   -1.90    2.18
   6   0   8    1.65    3.01
   6   0   9    4.12    3.63
   6   0  10   30.48    6.78
   6  -1 -15   -3.02    2.02
   6  -1 -15    3.07    3.13
   6   1 -15    1.60    3.68
   6   1 -15    5.64    3.16
   6  -1 -14   74.57    9.83
   6  -1 -14   79.86   10.32
   6  -1 -14   87.47    9.75
   6   1 -14   67.62    8.68
   6   1 -14   65.20   10.58
   6   1 -14   74.66   10.46
   6  -1 -13   10.40    4.52
   6  -1 -13   11.93    5.60
   6  -1 -13   15.29    4.83
   6   1 -13    9.31    4.22
   6   1 -13    9.63    5.49
   6   1 -13    6.36    4.37
   6  -1 -12   18.10    5.39
   6  -1 -12   30.75    6.60
   6  -1 -12   19.78    5.03
   6   1 -12   14.53    4.41
   6   1 -12   18.45    6.54
   6   1 -12    9.88    4.96
   6  -1 -11   -0.15    2.09
   6  -1 -11    0.13    2.19
   6  -1 -11    3.70    2.69
   6   1 -11    1.68    2.32
   6   1 -11    2.03    3.47
   6   1 -11   -0.37    2.78
   6  -1 -10  273.06   16.87
   6  -1 -10  265.02   15.15
   6  -1 -10  247.83   13.48
   6   1 -10  273.07   16.01
   6   1 -10  233.48   15.65
   6   1 -10  253.29   15.03
   6  -1  -9    8.48    3.71
   6  -1  -9    5.07    3.67
   6  -1  -9    3.76    2.69
   6   1  -9    7.66    3.88
   6   1  -9    5.63    4.36
   6   1  -9    2.08    3.57
   6  -1  -8   22.14    5.51
   6  -1  -8   26.24    5.41
   6  -1  -8   23.20    4.57
   6   1  -8   21.86    5.30
   6   1  -8   21.81    6.01
   6   1  -8   22.92    6.09
   6  -1  -7   55.97    7.75
   6  -1  -7   64.64    6.74
   6   1  -7   56.45    7.47
   6   1  -7   64.44    8.07
   6   1  -7   52.67    6.82
   6  -1  -6  234.82   14.63
   6  -1  -6  227.30   10.53
   6  -1  -6  240.07    8.80
   6   1  -6  253.95   14.76
   6   1  -6  227.18   12.34
   6   1  -6  228.63   11.09
   6  -1  -5    4.64    3.46
   6  -1  -5    4.44    2.33
   6  -1  -5    6.39    1.68
   6   1  -5    3.75    3.57
   6   1  -5    7.11    3.37
   6   1  -5    1.38    2.38
   6  -1  -4   60.19    7.78
   6  -1  -4   63.39    4.44
   6   1  -4   57.63    7.70
   6   1  -4   62.13    6.33
   6   1  -4   58.06    5.36
   6  -1  -3   15.12    4.65
   6  -1  -3   14.11    1.73
   6   1  -3   20.30    5.39
   6   1  -3   14.51    3.85
   6   1  -3   14.87    3.18
   6  -1  -2  177.76   12.52
   6   1  -2  158.01   12.00
   6   1  -2  194.55    8.83
   6   1  -2  182.74    7.66
   6  -1  -1   29.63    6.16
   6   1  -1   24.28    5.89
   6   1  -1   32.34    3.90
   6   1  -1   27.11    3.29
   6  -1   0   44.92    6.96
   6   1   0   55.15    7.70
   6   1   0   51.56    4.50
   6   1   0   48.53    4.24
   6  -1   1    4.31    3.57
   6   1   1    5.23    4.19
   6  -1   2   20.96    5.28
   6   1   2   20.60    5.84
   6  -1   3   25.35    5.65
   6   1   3   20.54    6.06
   6  -1   4  139.51   11.77
   6   1   4  149.06   12.82
   6  -1   5    0.03    2.34
   6   1   5   -1.65    2.71
   6  -1   6   31.09    6.63
   6   1   6   30.63    6.57
   6  -1   7   -0.52    2.47
   6   1   7   11.40    5.11
   6  -1   8    9.79    4.32
   6   1   8    3.57    3.86
   6  -1   9   -0.74    2.40
   6   1   9   -0.48    2.79
   6  -1  10   -0.29    2.80
   6   1  10   -3.03    2.17
   6  -2 -15   -0.97    2.64
   6  -2 -15    6.84    3.58
   6  -2 -15    4.18    2.37
   6   2 -15    0.86    3.46
   6   2 -15   21.33    5.85
   6  -2 -14    0.34    2.63
   6  -2 -14   -0.28    1.75
   6  -2 -14    2.25    2.22
   6   2 -14   -1.88    3.58
   6   2 -14    0.89    3.37
   6  -2 -13   10.32    4.97
   6  -2 -13    7.44    4.05
   6  -2 -13   19.73    4.86
   6   2 -13    5.02    3.02
   6   2 -13    4.16    4.73
   6   2 -13    6.66    4.40
   6  -2 -12   12.48    5.51
   6  -2 -12   16.41    4.75
   6  -2 -12   21.63    4.47
   6   2 -12   16.12    4.27
   6   2 -12    8.96    5.67
   6   2 -12    8.09    4.85
   6  -2 -11   18.33    5.58
   6  -2 -11   23.89    5.49
   6  -2 -11   31.26    5.24
   6   2 -11   21.21    4.96
   6   2 -11   19.55    6.84
   6   2 -11   15.28    5.34
   6  -2 -10    4.41    3.46
   6  -2 -10    8.03    3.26
   6  -2 -10    6.52    2.69
   6   2 -10    1.79    2.79
   6   2 -10    0.69    3.66
   6   2 -10    3.88    3.99
   6  -2  -9   19.22    5.26
   6  -2  -9   28.59    4.96
   6  -2  -9   21.83    4.01
   6   2  -9   19.20    4.55
   6   2  -9   28.61    7.88
   6   2  -9   17.17    5.65
   6  -2  -8   20.89    5.41
   6  -2  -8   22.10    4.47
   6   2  -8   23.67    5.45
   6   2  -8   18.25    5.91
   6   2  -8   21.54    6.38
   6  -2  -7   89.72    9.62
   6  -2  -7   89.40    7.30
   6   2  -7   86.71    8.95
   6   2  -7   78.95    9.11
   6   2  -7   82.54    8.62
   6  -2  -6   -2.33    1.88
   6   2  -6    1.75    2.80
   6   2  -6    2.09    3.09
   6   2  -6    0.15    2.37
   6  -2  -5  116.16   10.44
   6   2  -5  131.66   10.90
   6   2  -5  118.52    9.35
   6   2  -5  127.11    8.90
   6  -2  -4   17.91    5.06
   6   2  -4   16.67    5.05
   6   2  -4   18.80    4.84
   6   2  -4   23.57    4.15
   6  -2  -3  114.56   10.28
   6   2  -3  104.93   10.03
   6   2  -3  109.68    8.21
   6   2  -3  107.72    7.39
   6  -2  -2   -1.15    2.17
   6   2  -2    3.36    3.26
   6   2  -2    1.61    2.13
   6   2  -2    0.53    1.05
   6  -2  -1    0.13    2.40
   6   2  -1   -0.24    2.49
   6   2  -1    0.68    1.48
   6   2  -1    1.47    1.08
   6  -2   0    2.89    3.21
   6   2   0    2.59    3.25
   6   2   0    4.30    2.16
   6   2   0    5.31    1.98
   6  -2   1   27.69    5.61
   6   2   1   20.15    5.91
   6  -2   2    3.02    2.87
   6   2   2    5.33    4.14
   6  -2   3   13.24    4.52
   6   2   3    9.54    4.64
   6  -2   4   12.59    4.68
   6   2   4   14.72    5.65
   6  -2   5   14.03    4.32
   6   2   5   15.98    5.95
   6  -2   6    3.78    2.50
   6   2   6    1.34    3.59
   6  -2   7   12.82    4.20
   6   2   7   14.00    5.80
   6  -2   8    2.24    2.44
   6   2   8   -0.45    2.90
   6   2   9    4.10    4.31
   6   2  10   15.06    6.47
   6  -3 -14    7.30    4.40
   6   3 -14   11.42    6.29
   6   3 -14    6.17    4.81
   6  -3 -13   53.46    8.85
   6   3 -13   45.79   10.48
   6   3 -13   40.55    9.30
   6  -3 -12    2.92    2.84
   6   3 -12   -3.02    3.84
   6   3 -12   -0.76    3.83
   6  -3 -11    3.97    3.20
   6   3 -11    0.93    1.68
   6   3 -11   -0.38    4.46
   6   3 -11    0.52    3.57
   6  -3 -10   33.18    6.98
   6   3 -10   25.65    5.09
   6   3 -10   21.05    7.00
   6   3 -10   30.57    7.37
   6  -3  -9   64.06    8.79
   6   3  -9   61.38    7.54
   6   3  -9   54.49    9.41
   6   3  -9   64.92    9.11
   6  -3  -8    3.59    3.21
   6   3  -8    6.32    3.27
   6   3  -8    8.58    4.65
   6   3  -8    9.47    4.48
   6  -3  -7   39.35    6.91
   6   3  -7   47.62    7.11
   6   3  -7   40.13    7.59
   6   3  -7   35.74    6.89
   6  -3  -6   69.93    8.69
   6   3  -6   72.96    8.43
   6   3  -6   71.77    8.91
   6   3  -6   86.67    8.65
   6  -3  -5   15.53    4.43
   6   3  -5   17.10    5.56
   6   3  -5   20.86    5.81
   6   3  -5   18.34    4.64
   6  -3  -4   67.82    8.35
   6   3  -4   73.04    8.65
   6   3  -4   76.46    8.18
   6   3  -4   71.30    7.09
   6  -3  -3    7.78    3.73
   6   3  -3   10.17    4.64
   6   3  -3    7.26    2.97
   6   3  -3    4.63    2.46
   6  -3  -2   47.64    6.86
   6   3  -2   51.41    7.77
   6   3  -2   48.52    5.97
   6   3  -2   44.20    5.47
   6  -3  -1   21.20    5.04
   6   3  -1   25.20    6.11
   6   3  -1   15.46    3.57
   6   3  -1   21.01    3.88
   6  -3   0   12.05    4.48
   6   3   0   15.67    5.61
   6   3   0   11.92    3.26
   6  -3   1    7.94    3.71
   6   3   1    2.46    3.91
   6  -3   2    7.45    3.70
   6   3   2    5.63    4.10
   6  -3   3   37.59    6.03
   6   3   3   30.33    6.87
   6  -3   4    9.48    3.86
   6   3   4    5.83    3.91
   6  -3   5    5.50    3.18
   6   3   5   -0.08    3.08
   6  -3   6    0.01    1.63
   6   3   6   -0.31    2.65
   6   3   7   19.05    7.33
   6   3   8    1.41    3.64
   6   3   9   -0.30    3.69
   6  -4 -14    0.34    2.57
   6   4 -14   -3.48    4.64
   6  -4 -13    5.86    4.08
   6   4 -13    6.11    5.82
   6   4 -13   -2.49    3.62
   6  -4 -12    7.57    4.81
   6   4 -12    2.67    5.04
   6   4 -12    0.53    4.08
   6  -4 -11    4.27    3.67
   6   4 -11    2.80    5.11
   6   4 -11   -3.72    3.13
   6  -4 -10   -2.09    2.07
   6   4 -10   -0.03    4.38
   6   4 -10   -3.79    2.80
   6  -4  -9    0.83    2.25
   6   4  -9    3.53    2.48
   6   4  -9    0.27    3.73
   6   4  -9   -0.21    2.92
   6  -4  -8   11.17    4.84
   6   4  -8   10.88    4.18
   6   4  -8    8.20    4.81
   6   4  -8   14.68    5.29
   6  -4  -7   29.43    6.30
   6   4  -7   33.31    5.92
   6   4  -7   34.01    7.24
   6   4  -7   27.31    6.40
   6  -4  -6   40.02    6.76
   6   4  -6   26.12    5.50
   6   4  -6   36.25    7.22
   6   4  -6   32.28    6.17
   6  -4  -5   13.54    5.17
   6   4  -5    9.88    4.57
   6   4  -5   11.06    4.47
   6   4  -5    8.28    3.64
   6  -4  -4   87.26    9.51
   6   4  -4   95.23    9.65
   6   4  -4  100.91   10.01
   6   4  -4   99.50    9.25
   6  -4  -3  161.21   12.58
   6   4  -3  134.30   11.66
   6   4  -3  149.62   11.63
   6   4  -3  146.96   11.01
   6  -4  -2   49.74    7.07
   6   4  -2   50.83    7.70
   6   4  -2   52.35    6.95
   6   4  -2   52.49    6.61
   6  -4  -1    1.64    2.12
   6   4  -1    4.98    3.78
   6   4  -1    1.09    1.77
   6   4  -1    2.83    1.79
   6  -4   0   12.54    3.88
   6   4   0   11.96    4.93
   6   4   0    8.84    3.33
   6  -4   1   72.81    8.01
   6   4   1   68.58    9.34
   6  -4   2   11.64    3.42
   6   4   2   11.61    5.09
   6  -4   3   27.22    4.99
   6   4   3   18.94    6.64
   6  -4   4    2.65    2.18
   6   4   4    0.03    3.14
   6   4   5   44.25    8.51
   6   4   6   -4.98    2.33
   6   4   7    8.15    5.72
   6   4   8    1.49    3.63
   6  -5 -12    3.63    3.96
   6   5 -12    7.96    5.66
   6   5 -12    4.23    4.86
   6  -5 -11    0.57    2.96
   6   5 -11   -4.03    3.74
   6   5 -11   -0.16    3.88
   6  -5 -10    4.94    3.82
   6   5 -10   -0.99    4.22
   6   5 -10    0.66    3.72
   6  -5  -9   53.34    8.58
   6   5  -9   45.86    9.73
   6   5  -9   31.25    7.69
   6  -5  -8   12.59    5.48
   6   5  -8    6.81    4.88
   6   5  -8    9.77    4.79
   6  -5  -7   -1.51    1.96
   6   5  -7    0.06    1.96
   6   5  -7    2.44    3.70
   6   5  -7   -1.51    2.00
   6  -5  -6    0.10    2.06
   6   5  -6    0.62    2.24
   6   5  -6    0.29    2.54
   6   5  -6    4.60    3.19
   6  -5  -5    9.13    4.72
   6   5  -5    0.64    2.30
   6   5  -5    6.70    3.64
   6   5  -5    6.43    3.48
   6  -5  -4    0.33    1.69
   6   5  -4   -2.72    1.75
   6   5  -4    0.70    2.20
   6   5  -4   -1.53    1.65
   6  -5  -3    0.98    2.05
   6   5  -3    2.87    3.17
   6   5  -3    0.51    2.02
   6   5  -3    2.41    2.48
   6  -5  -2   28.72    5.58
   6   5  -2   15.25    5.54
   6   5  -2   15.03    4.63
   6   5  -2   17.04    4.63
   6  -5  -1    2.29    2.35
   6   5  -1    3.04    2.79
   6   5  -1    1.27    2.15
   6   5  -1    2.71    2.40
   6  -5   0    1.75    1.97
   6   5   0    0.05    2.86
   6   5   0   -0.29    1.32
   6  -5   1    7.09    3.00
   6   5   1    7.92    4.76
   6   5   1   14.20    3.58
   6  -5   2   -0.21    1.64
   6   5   2    2.99    3.03
   6   5   3    3.39    4.49
   6   5   4   -0.23    2.55
   6   5   5    3.69    4.23
   6   5   6    1.06    3.34
   6   5   7    1.11    3.69
   6  -6 -11    5.69    4.08
   6   6 -11    3.11    4.90
   6  -6 -10    2.66    4.00
   6   6 -10    3.91    4.98
   6   6 -10   -0.93    2.51
   6  -6  -9    5.68    4.86
   6   6  -9   -3.94    3.21
   6   6  -9   -0.74    2.50
   6  -6  -8    2.63    3.31
   6   6  -8    5.00    4.65
   6   6  -8   -0.19    2.88
   6  -6  -7    3.65    2.74
   6   6  -7    1.73    3.32
   6   6  -7    3.46    3.67
   6  -6  -6   22.17    5.88
   6   6  -6   25.30    7.29
   6   6  -6   19.07    6.18
   6  -6  -5    4.52    4.04
   6   6  -5   -0.61    2.37
   6   6  -5    1.09    3.66
   6   6  -5   -0.14    2.36
   6  -6  -4   32.01    6.30
   6   6  -4   40.30    7.14
   6   6  -4   25.47    6.45
   6   6  -4   31.15    6.60
   6  -6  -3   23.39    5.43
   6   6  -3   19.40    5.57
   6   6  -3   20.37    5.76
   6   6  -3   19.26    5.10
   6  -6  -2   35.72    6.02
   6   6  -2   40.08    7.39
   6   6  -2   37.98    7.09
   6   6  -2   31.99    6.27
   6  -6  -1   17.91    4.53
   6   6  -1    8.05    4.55
   6   6  -1   10.77    4.75
   6   6  -1    9.08    3.66
   6  -6   0   28.14    5.21
   6   6   0   21.98    6.40
   6   6   0   33.24    6.14
   6   6   0   30.54    5.99
   6   6   1    5.94    4.64
   6   6   1    0.34    2.12
   6   6   2   32.61    7.79
   6   6   3   21.04    6.44
   6   6   4   13.07    6.02
   6   6   5    2.96    4.50
   6  -7  -8   -2.29    2.40
   6   7  -8   -2.40    3.41
   6  -7  -7    2.31    2.72
   6   7  -7   -1.58    3.52
   6  -7  -6    4.71    3.10
   6   7  -6    7.56    4.58
   6   7  -6   12.77    5.47
   6  -7  -5    4.75    2.69
   6   7  -5   -2.64    2.35
   6   7  -5   -1.44    1.82
   6  -7  -4   -2.79    1.94
   6   7  -4   -3.62    1.89
   6   7  -4   -2.19    2.07
   6  -7  -3    4.23    3.04
   6   7  -3    7.07    4.20
   6   7  -3    7.49    4.01
   6   7  -3    5.89    3.67
   6  -7  -2    5.52    3.34
   6   7  -2    3.70    3.41
   6   7  -2    5.55    3.67
   6   7  -2    3.58    3.03
   6   7  -1    0.33    2.95
   6   7  -1    1.34    1.84
   6   7  -1   -1.73    1.76
   6   7   0    4.28    3.82
   6   7   0    5.29    3.32
   6   7   0    4.63    2.77
   6   7   1   14.74    6.18
   6   7   1   16.15    4.55
   6   7   2   -0.27    2.80
   6   7   2   -0.10    1.46
   7   0 -15   -1.08    2.23
   7   0 -15    0.44    2.81
   7   0 -14   -0.73    2.43
   7   0 -14    3.23    2.71
   7   0 -13   -3.91    2.02
   7   0 -13    2.93    3.42
   7   0 -12    6.13    3.87
   7   0 -12    1.83    3.16
   7   0 -11    0.46    2.23
   7   0 -11    3.03    3.22
   7   0 -10    1.12    2.70
   7   0 -10    2.05    2.81
   7   0  -9    1.29    2.73
   7   0  -9   -1.66    2.19
   7   0  -8   41.66    7.14
   7   0  -8   56.07    7.05
   7   0  -7    0.86    3.08
   7   0  -7   -0.75    2.60
   7   0  -6   19.02    5.70
   7   0  -6   24.89    5.09
   7   0  -5   -1.25    3.04
   7   0  -4   57.78    8.21
   7   0  -3    2.46    3.19
   7   0  -2   97.26   10.46
   7   0  -1   -2.25    2.24
   7   0   0   38.22    7.36
   7   0   1    1.16    3.21
   7   0   2   26.34    6.47
   7   0   3   -2.14    1.81
   7   0   4    2.15    3.48
   7   0   5   -1.37    3.35
   7   0   6   28.14    6.36
   7   0   7    0.42    3.32
   7   0   8   -1.29    2.85
   7  -1 -15    2.93    2.97
   7   1 -15    2.89    2.59
   7   1 -15    3.00    3.00
   7   1 -15    3.24    1.83
   7  -1 -14   11.52    5.13
   7  -1 -14   28.24    5.92
   7   1 -14   27.51    5.96
   7   1 -14   23.34    7.06
   7   1 -14   20.08    5.29
   7  -1 -13   17.68    5.49
   7  -1 -13   25.21    5.67
   7   1 -13    9.57    5.00
   7   1 -13   16.50    5.97
   7   1 -13   18.97    5.86
   7  -1 -12    2.66    3.13
   7  -1 -12    0.91    2.06
   7   1 -12    0.52    2.30
   7   1 -12    3.08    3.48
   7   1 -12    0.79    3.13
   7  -1 -11    4.28    3.25
   7  -1 -11    2.07    2.70
   7   1 -11    1.83    2.25
   7   1 -11   -2.50    2.80
   7   1 -11   -1.69    2.85
   7  -1 -10  107.62   11.40
   7  -1 -10  103.33    9.70
   7   1 -10  100.29   10.49
   7   1 -10  101.50   10.73
   7   1 -10  105.65    9.92
   7  -1  -9   20.03    5.54
   7  -1  -9   23.66    4.67
   7   1  -9   20.45    5.24
   7   1  -9   29.09    6.48
   7   1  -9   21.01    5.31
   7  -1  -8    0.45    2.34
   7  -1  -8    3.72    2.27
   7   1  -8    1.44    2.78
   7   1  -8   -0.74    3.01
   7   1  -8    2.98    3.11
   7  -1  -7   -1.93    2.27
   7   1  -7   -1.65    2.12
   7   1  -7    0.49    2.93
   7   1  -7   -1.48    2.31
   7  -1  -6  430.01   21.14
   7   1  -6  465.50   21.67
   7   1  -6  473.88   17.44
   7  -1  -5    2.60    2.76
   7   1  -5   -0.21    2.63
   7   1  -5    0.77    2.77
   7  -1  -4    3.56    3.11
   7   1  -4    5.86    4.24
   7   1  -4    5.95    3.19
   7  -1  -3   30.03    6.48
   7   1  -3   23.49    6.73
   7   1  -3   24.07    4.68
   7  -1  -2  110.54   11.16
   7   1  -2  105.83   11.06
   7  -1  -1    2.94    3.81
   7   1  -1    3.43    4.02
   7  -1   0    0.33    2.66
   7   1   0    0.38    3.13
   7  -1   1   17.03    5.53
   7   1   1    9.93    4.95
   7  -1   2   35.14    6.87
   7   1   2   41.17    7.70
   7  -1   3   -0.20    2.46
   7   1   3    4.21    4.07
   7  -1   4    2.74    3.20
   7   1   4    0.95    3.19
   7  -1   5    0.41    2.75
   7   1   5    0.59    2.90
   7  -1   6   12.35    5.39
   7   1   6   15.71    6.70
   7  -1   7    6.31    3.80
   7   1   7    7.35    4.14
   7  -1   8    6.56    3.77
   7   1   8    4.06    4.40
   7  -2 -14    4.56    3.99
   7  -2 -14    6.78    3.42
   7   2 -14    5.24    4.25
   7   2 -14    4.53    3.65
   7  -2 -13   14.24    6.17
   7  -2 -13   19.64    4.80
   7   2 -13   15.16    4.29
   7   2 -13   14.84    6.24
   7   2 -13    5.81    4.08
   7  -2 -12    0.57    2.28
   7   2 -12   -1.45    2.06
   7   2 -12   -4.52    2.97
   7   2 -12    4.23    3.57
   7  -2 -11    5.45    3.82
   7  -2 -11    5.27    2.68
   7   2 -11    2.58    2.66
   7   2 -11   -0.19    3.32
   7   2 -11   -0.13    3.48
   7  -2 -10    6.75    3.89
   7  -2 -10    7.08    2.86
   7   2 -10    4.71    2.95
   7   2 -10    5.61    4.64
   7   2 -10    1.17    3.35
   7  -2  -9   22.58    5.97
   7   2  -9   17.62    5.26
   7   2  -9   19.76    6.33
   7   2  -9   18.02    5.98
   7  -2  -8   26.89    6.22
   7   2  -8   37.87    6.62
   7   2  -8   27.99    6.81
   7   2  -8   32.36    6.41
   7  -2  -7   11.90    5.09
   7   2  -7   16.31    5.91
   7   2  -7   12.19    4.79
   7   2  -7    9.02    3.82
   7  -2  -6   13.05    5.10
   7   2  -6    9.05    4.79
   7   2  -6   12.42    4.59
   7   2  -6   12.93    4.14
   7  -2  -5   -0.08    2.68
   7   2  -5    1.00    2.87
   7   2  -5    1.10    2.82
   7   2  -5   -0.15    2.23
   7  -2  -4   75.43    9.38
   7   2  -4   69.67    9.01
   7   2  -4   76.59    7.57
   7   2  -4   73.75    6.81
   7  -2  -3  102.17   10.48
   7   2  -3  108.53   11.23
   7   2  -3  110.32    8.61
   7   2  -3  117.13    7.97
   7  -2  -2   16.00    5.19
   7   2  -2   10.65    5.01
   7   2  -2    5.57    2.43
   7  -2  -1   39.64    6.98
   7   2  -1   28.63    6.74
   7   2  -1   34.66    4.83
   7  -2   0   -0.20    2.69
   7   2   0    1.62    3.39
   7  -2   1  106.03   10.64
   7   2   1  106.72   11.63
   7  -2   2    0.53    2.38
   7   2   2   -1.63    2.72
   7  -2   3    1.73    2.51
   7   2   3   -0.94    2.66
   7  -2   4    3.25    2.90
   7   2   4    2.56    4.05
   7  -2   5   22.34    5.56
   7   2   5   19.55    7.10
   7  -2   6    0.99    2.30
   7   2   6    2.46    3.72
   7  -2   7    2.42    2.45
   7   2   7   -0.63    3.55
   7   2   8    6.82    5.16
   7  -3 -13   30.63    7.55
   7   3 -13   42.08    9.65
   7   3 -13   23.15    7.49
   7  -3 -12    6.08    4.43
   7   3 -12    4.64    4.93
   7   3 -12   -0.11    3.64
   7  -3 -11    2.46    3.01
   7   3 -11    0.36    1.82
   7   3 -11    0.13    4.10
   7   3 -11    0.76    3.39
   7  -3 -10   12.63    5.41
   7   3 -10   21.60    5.18
   7   3 -10   16.12    6.49
   7   3 -10   14.79    5.62
   7  -3  -9   65.41    9.56
   7   3  -9   72.98    8.67
   7   3  -9   80.27   10.44
   7   3  -9   74.19    9.46
   7  -3  -8    5.01    4.04
   7   3  -8    0.53    2.62
   7   3  -8   -0.16    3.24
   7   3  -8   -0.53    2.54
   7  -3  -7    7.18    4.50
   7   3  -7    4.98    3.66
   7   3  -7    4.94    3.98
   7   3  -7    5.07    3.67
   7  -3  -6   66.75    9.01
   7   3  -6   74.13    9.10
   7   3  -6   75.74    8.81
   7   3  -6   68.77    7.92
   7  -3  -5   35.60    6.74
   7   3  -5   27.21    6.19
   7   3  -5   29.35    6.13
   7   3  -5   28.20    5.35
   7  -3  -4    0.67    2.38
   7   3  -4    1.36    3.42
   7   3  -4    4.57    3.32
   7   3  -4    1.14    1.93
   7  -3  -3   43.99    7.31
   7   3  -3   42.91    7.73
   7   3  -3   39.81    6.01
   7   3  -3   41.69    5.68
   7  -3  -2   76.52    9.35
   7   3  -2   76.79    9.93
   7   3  -2   71.46    7.42
   7   3  -2   68.92    6.90
   7  -3  -1    2.73    2.44
   7   3  -1   10.25    5.15
   7   3  -1    3.49    2.06
   7   3  -1    1.61    1.66
   7  -3   0   14.56    4.42
   7   3   0   10.12    5.40
   7   3   0   12.66    3.22
   7   3   0    8.69    3.04
   7  -3   1   15.90    4.55
   7   3   1   13.45    6.00
   7   3   1   22.79    4.29
   7  -3   2   46.96    7.24
   7   3   2   49.12    8.90
   7  -3   3   -2.07    1.82
   7   3   3   -0.24    3.00
   7  -3   4    6.42    3.14
   7   3   4    7.76    4.70
   7  -3   5    4.05    2.93
   7   3   5   -1.25    2.75
   7  -3   6    4.08    2.95
   7   3   6   -0.32    2.96
   7   3   7    9.91    5.77
   7  -4 -12   11.15    5.04
   7   4 -12    5.16    4.44
   7   4 -12    9.37    5.57
   7  -4 -11    1.55    2.91
   7   4 -11    1.83    4.46
   7   4 -11   -6.32    2.63
   7  -4 -10    0.69    3.22
   7   4 -10   -0.17    4.29
   7   4 -10   -2.51    3.11
   7  -4  -9   -1.15    2.13
   7   4  -9    0.84    2.13
   7   4  -9   -1.71    3.38
   7   4  -9    0.23    3.18
   7  -4  -8    4.43    3.88
   7   4  -8    2.81    2.71
   7   4  -8    3.92    4.12
   7   4  -8    5.13    3.62
   7  -4  -7    1.28    2.87
   7   4  -7    0.93    2.49
   7   4  -7    7.19    4.58
   7   4  -7    0.96    2.78
   7  -4  -6    2.30    2.87
   7   4  -6    1.15    2.58
   7   4  -6   -0.12    2.23
   7   4  -6    0.47    2.18
   7  -4  -5    2.52    2.59
   7   4  -5   -2.72    2.23
   7   4  -5   -0.21    2.51
   7   4  -5   -1.38    1.76
   7  -4  -4   23.28    5.45
   7   4  -4   21.48    6.14
   7   4  -4   18.02    5.09
   7   4  -4   23.40    5.16
   7  -4  -3   13.59    4.46
   7   4  -3   15.94    5.81
   7   4  -3   13.23    4.60
   7   4  -3    9.87    3.67
   7  -4  -2    3.12    2.78
   7   4  -2    3.13    3.67
   7   4  -2   -0.66    1.48
   7   4  -2   -2.05    1.20
   7  -4  -1   12.99    4.96
   7   4  -1    6.52    4.67
   7   4  -1   11.14    3.98
   7   4  -1    8.06    3.06
   7  -4   0   50.26    7.49
   7   4   0   47.84    8.51
   7   4   0   52.88    6.85
   7   4   0   61.36    7.31
   7  -4   1   51.50    7.61
   7   4   1   46.07    8.72
   7   4   1   46.78    6.58
   7  -4   2   14.52    4.18
   7   4   2    6.21    4.43
   7  -4   3    2.57    2.13
   7   4   3   -3.68    2.54
   7  -4   4   25.34    5.24
   7   4   4   35.28    8.26
   7   4   5   17.53    7.45
   7   4   6   -0.25    4.26
   7  -5 -11    4.20    4.33
   7   5 -11   -1.26    4.13
   7   5 -11    0.47    3.41
   7  -5 -10    6.60    4.01
   7   5 -10    3.79    4.30
   7   5 -10   -1.30    3.01
   7  -5  -9   14.23    5.94
   7   5  -9    3.18    5.02
   7   5  -9    6.30    4.45
   7  -5  -8    6.47    4.78
   7   5  -8   -0.53    3.51
   7   5  -8    1.73    3.22
   7  -5  -7    4.63    3.32
   7   5  -7    2.17    3.35
   7   5  -7    3.76    4.25
   7   5  -7   -0.75    2.63
   7  -5  -6   12.91    6.02
   7   5  -6    9.88    4.46
   7   5  -6   12.10    5.32
   7   5  -6   10.48    4.36
   7  -5  -5   22.29    5.71
   7   5  -5   20.05    5.71
   7   5  -5   23.95    6.50
   7   5  -5   20.05    5.39
   7  -5  -4    5.90    3.25
   7   5  -4   10.31    4.69
   7   5  -4    3.71    2.86
   7   5  -4    4.83    3.26
   7  -5  -3    6.93    4.36
   7   5  -3    7.38    4.24
   7   5  -3    6.55    3.31
   7   5  -3    5.15    3.28
   7  -5  -2    1.22    1.86
   7   5  -2    0.76    2.94
   7   5  -2    0.99    1.81
   7   5  -2   -0.32    1.84
   7  -5  -1    3.75    2.94
   7   5  -1    8.41    5.03
   7   5  -1    8.94    3.63
   7   5  -1   11.68    4.25
   7  -5   0    0.04    1.86
   7   5   0    0.70    2.83
   7   5   0   -3.09    1.57
   7   5   0    0.66    1.71
   7  -5   1    3.26    2.93
   7   5   1    6.70    5.23
   7   5   1    6.66    2.92
   7  -5   2   11.89    4.49
   7   5   2    0.44    3.16
   7   5   3   -1.39    2.70
   7   5   4   -2.85    2.96
   7   5   5    0.83    3.83
   7  -6  -9    2.86    3.19
   7   6  -9   -1.25    4.40
   7   6  -9   -1.74    2.04
   7  -6  -8    7.05    4.94
   7   6  -8   14.03    6.41
   7   6  -8    0.24    3.32
   7  -6  -7    9.78    5.19
   7   6  -7    0.91    3.56
   7   6  -7   -0.53    2.80
   7  -6  -6    2.28    2.51
   7   6  -6    0.77    3.81
   7   6  -6   -1.11    2.16
   7  -6  -5    4.16    2.80
   7   6  -5   11.00    4.93
   7   6  -5    6.74    4.24
   7   6  -5    4.63    3.42
   7  -6  -4    5.46    3.02
   7   6  -4    3.45    3.30
   7   6  -4    2.66    3.08
   7   6  -4    4.72    3.52
   7  -6  -3    3.28    2.67
   7   6  -3    6.91    3.98
   7   6  -3    2.09    2.80
   7   6  -3    1.97    2.74
   7  -6  -2   11.06    4.47
   7   6  -2    7.12    4.46
   7   6  -2    9.14    4.27
   7   6  -2    8.77    3.82
   7  -6  -1   -2.58    1.57
   7   6  -1   -0.45    3.23
   7   6  -1   -0.77    1.88
   7   6  -1    1.40    2.66
   7  -6   0   18.91    5.03
   7   6   0   16.86    6.31
   7   6   0   20.36    5.40
   7   6   0   19.92    5.03
   7   6   1   17.29    7.22
   7   6   1   15.25    4.04
   7   6   1   13.86    4.15
   7   6   2    2.76    4.31
   7   6   2    8.26    3.61
   8   0 -13    0.01    3.00
   8   0 -13    8.24    4.38
   8   0 -12   25.50    6.39
   8   0 -11    0.05    2.48
   8   0 -10    2.53    3.10
   8   0  -9   -1.26    2.38
   8   0  -8    6.62    3.94
   8   0  -7   -2.40    1.98
   8   0  -6   -0.28    2.47
   8   0  -5    1.79    2.96
   8   0  -4    0.03    2.81
   8   0  -3   -0.31    2.78
   8   0  -2    1.85    3.20
   8   0  -1    3.90    3.45
   8   0   0    3.21    3.78
   8   0   1    2.72    3.42
   8   0   2    7.82    4.64
   8   0   3    2.81    3.73
   8   0   4   46.98    8.78
   8   0   5   -2.84    2.23
   8   0   6    3.55    4.34
   8  -1 -13   -1.46    2.11
   8   1 -13    1.99    2.52
   8   1 -13    3.27    3.30
   8  -1 -12    3.17    3.07
   8   1 -12    1.56    2.78
   8   1 -12    2.61    2.95
   8  -1 -11    2.31    3.19
   8   1 -11    0.66    2.56
   8   1 -11    4.96    3.63
   8  -1 -10    8.18    4.66
   8   1 -10    5.61    3.65
   8   1 -10    7.00    4.10
   8  -1  -9   18.90    5.94
   8   1  -9   15.61    5.86
   8  -1  -8   -2.15    2.18
   8   1  -8   -1.39    2.57
   8  -1  -7    2.37    2.85
   8   1  -7    1.94    3.08
   8  -1  -6   18.16    5.97
   8   1  -6   24.26    6.55
   8  -1  -5   46.08    8.02
   8   1  -5   39.05    7.71
   8  -1  -4    1.49    2.75
   8   1  -4   -1.53    2.51
   8  -1  -3   -3.07    1.85
   8   1  -3    0.07    3.07
   8  -1  -2  100.82   11.20
   8   1  -2   94.55   11.16
   8  -1  -1    1.14    2.93
   8   1  -1    1.12    2.94
   8  -1   0    0.23    2.80
   8   1   0   -2.99    2.13
   8  -1   1    1.51    4.05
   8   1   1    1.69    3.48
   8  -1   2   22.26    6.04
   8   1   2   16.96    6.67
   8  -1   3    5.09    3.98
   8   1   3    1.25    3.59
   8  -1   4   -0.51    3.11
   8   1   4    2.41    3.54
   8  -1   5    2.69    3.41
   8   1   5   -0.23    3.56
   8  -1   6   -2.43    2.12
   8   1   6    3.33    4.26
   8  -2 -13    4.02    4.23
   8   2 -13    2.22    3.40
   8   2 -13   -2.40    2.49
   8  -2 -12    9.24    5.12
   8   2 -12   14.21    5.76
   8   2 -12    5.15    4.25
   8  -2 -11    4.08    3.87
   8   2 -11    4.19    2.59
   8   2 -11    0.93    4.08
   8  -2 -10    0.72    2.12
   8   2 -10   -0.40    1.88
   8   2 -10   -6.15    2.61
   8  -2  -9    4.17    3.76
   8   2  -9    8.54    4.21
   8   2  -9   -0.37    3.67
   8  -2  -8    4.04    3.68
   8   2  -8   12.83    5.06
   8   2  -8    5.42    3.86
   8  -2  -7   18.42    6.41
   8   2  -7   15.41    5.92
   8  -2  -6    2.83    2.83
   8   2  -6   -0.77    2.52
   8  -2  -5    7.33    4.77
   8   2  -5    8.77    4.70
   8  -2  -4    1.28    2.72
   8   2  -4    0.58    3.05
   8  -2  -3    0.81    2.69
   8   2  -3    2.86    3.27
   8  -2  -2    0.81    2.66
   8   2  -2   -2.74    2.39
   8  -2  -1    3.03    3.46
   8   2  -1    0.49    3.12
   8  -2   0    1.05    3.03
   8   2   0    3.19    4.72
   8  -2   1   41.76    7.50
   8   2   1   27.89    7.65
   8  -2   2    4.86    4.02
   8   2   2    2.96    3.82
   8  -2   3   -0.39    2.30
   8   2   3    0.74    4.10
   8  -2   4    7.54    4.11
   8   2   4    9.11    5.82
   8  -2   5   25.31    5.97
   8   2   5   46.95    9.64
   8  -2   6    8.44    4.32
   8   2   6    1.97    3.72
   8  -3 -12    2.21    4.20
   8   3 -12    1.85    4.10
   8  -3 -11   -1.97    2.52
   8   3 -11    4.59    3.27
   8   3 -11   -3.01    3.54
   8  -3 -10   -0.69    2.63
   8   3 -10    0.92    2.32
   8   3 -10   -4.13    2.99
   8  -3  -9   19.40    7.10
   8   3  -9   15.22    5.64
   8   3  -9   18.52    6.40
   8  -3  -8    3.77    3.73
   8   3  -8    5.86    3.89
   8   3  -8    0.28    3.63
   8  -3  -7   -0.16    1.79
   8   3  -7    1.88    2.78
   8   3  -7    2.40    3.91
   8  -3  -6   -0.29    2.91
   8   3  -6    2.51    2.58
   8   3  -6    0.48    3.29
   8  -3  -5   55.10    8.73
   8   3  -5   56.79    8.87
   8  -3  -4   -0.02    2.41
   8   3  -4    2.97    4.05
   8  -3  -3   11.10    4.80
   8   3  -3   23.70    7.53
   8  -3  -2   -1.54    1.81
   8   3  -2   -1.60    2.89
   8  -3  -1   -0.89    1.74
   8   3  -1    3.25    3.61
   8  -3   0   -4.31    1.93
   8   3   0   -2.28    3.22
   8  -3   1   16.69    4.98
   8   3   1   14.23    6.27
   8  -3   2    1.64    3.65
   8   3   2    2.50    3.70
   8  -3   3   -3.45    1.69
   8   3   3    2.26    3.67
   8  -3   4    1.46    2.33
   8   3   4   -0.95    3.67
   8  -3   5    9.88    4.44
   8   3   5    1.85    5.36
   8  -4 -11    2.57    3.16
   8   4 -11   -2.98    3.38
   8  -4 -10   -3.29    2.20
   8   4 -10   -0.83    3.54
   8  -4  -9   21.91    6.60
   8   4  -9   17.45    4.97
   8   4  -9   13.36    6.54
   8  -4  -8    3.80    3.17
   8   4  -8   -1.20    2.47
   8   4  -8    0.23    3.54
   8  -4  -7    4.68    3.79
   8   4  -7    0.04    2.79
   8   4  -7   -1.87    3.07
   8  -4  -6   -1.54    2.31
   8   4  -6   -0.84    2.87
   8   4  -6   -1.35    2.89
   8  -4  -5   -0.89    2.66
   8   4  -5    2.18    3.48
   8   4  -5    1.12    3.09
   8  -4  -4    6.75    4.06
   8   4  -4    4.80    3.93
   8   4  -4   -0.24    2.71
   8  -4  -3    9.82    5.25
   8   4  -3    8.64    5.61
   8  -4  -2   10.82    4.91
   8   4  -2    4.80    4.54
   8  -4  -1    0.05    2.21
   8   4  -1   -1.02    2.60
   8  -4   0    0.46    2.27
   8   4   0   -0.06    3.00
   8  -4   1   25.27    5.68
   8   4   1   22.93    7.42
   8  -4   2    3.81    2.42
   8   4   2   -2.05    3.20
   8  -4   3    2.32    2.89
   8   4   3   -1.74    3.41
   8  -5  -9    3.75    4.31
   8   5  -9   -0.45    3.76
   8  -5  -8    5.56    3.61
   8   5  -8   -0.89    3.23
   8  -5  -7   -0.44    2.79
   8   5  -7    0.08    1.95
   8   5  -7   -0.74    3.14
   8  -5  -6    8.10    4.69
   8   5  -6    2.17    3.77
   8   5  -6    6.48    4.82
   8  -5  -5    3.42    3.29
   8   5  -5    2.86    3.10
   8   5  -5    5.49    3.99
   8  -5  -4    3.92    3.37
   8   5  -4    0.48    3.52
   8   5  -4    3.48    3.01
   8  -5  -3    7.84    3.91
   8   5  -3    1.46    3.34
   8   5  -3    3.52    3.02
   8  -5  -2   23.30    5.70
   8   5  -2   19.59    6.29
   8   5  -2   13.86    5.22
   8  -5  -1    0.29    2.30
   8   5  -1   -1.38    3.75
   8  -5   0    9.73    4.58
   8   5   0    6.27    5.05
   8  -5   1    4.54    2.95
   8   5   1    2.85    4.37
   9   0 -11    1.24    2.72
   9   0 -10    1.33    2.83
   9   0  -9   -1.38    2.81
   9   0  -8   14.32    5.89
   9   0  -7   -0.10    2.79
   9   0  -6   10.71    5.86
   9   0  -5   -1.71    2.23
   9   0  -4    7.61    4.38
   9   0  -3    1.45    3.42
   9   0  -2    1.14    3.24
   9   0  -1   -0.15    3.18
   9   0   0    2.77    4.39
   9   0   1    1.27    3.37
   9   0   2    1.83    3.46
   9   0   3    3.40    4.21
   9  -1 -11   -1.68    2.72
   9   1 -11    0.97    2.86
   9  -1 -10    0.11    2.45
   9   1 -10    2.86    3.31
   9  -1  -9    4.66    4.21
   9   1  -9    0.58    2.44
   9  -1  -8   -0.73    2.58
   9   1  -8    3.52    3.13
   9  -1  -7    6.91    4.25
   9   1  -7    6.57    4.26
   9  -1  -6    6.94    4.70
   9   1  -6   10.45    5.19
   9  -1  -5   -1.76    3.09
   9   1  -5   -0.12    2.67
   9  -1  -4    3.24    3.48
   9   1  -4    0.75    3.10
   9  -1  -3    5.33    3.97
   9   1  -3    1.70    3.44
   9  -1  -2    1.37    2.93
   9   1  -2   12.27    5.97
   9  -1  -1   12.39    5.80
   9   1  -1   12.49    5.87
   9  -1   0   -2.40    2.49
   9   1   0   -0.28    2.69
   9  -1   1   -0.34    2.96
   9   1   1   -0.63    3.62
   9  -1   2   13.08    6.08
   9   1   2   12.28    6.15
   9  -1   3   -1.01    3.12
   9   1   3   -1.11    3.56
   9  -2 -11    2.74    3.05
   9   2 -11   -1.64    2.50
   9  -2 -10    1.65    3.23
   9   2 -10    4.27    3.63
   9  -2  -9   -0.69    2.89
   9   2  -9    0.76    2.52
   9  -2  -8    7.92    4.92
   9   2  -8    8.05    4.30
   9  -2  -7    7.76    5.10
   9   2  -7   13.86    6.46
   9  -2  -6   10.91    5.71
   9   2  -6    8.90    4.79
   9  -2  -5   -4.20    2.02
   9   2  -5    2.78    3.24
   9  -2  -4    3.42    3.36
   9   2  -4    1.10    3.36
   9  -2  -3    3.30    3.22
   9   2  -3   -1.87    2.77
   9  -2  -2    0.73    2.78
   9   2  -2    2.58    4.18
   9  -2  -1    4.12    3.69
   9   2  -1    4.74    4.26
   9  -2   0   10.10    5.00
   9   2   0    5.85    4.47
   9  -2   1   -1.03    2.80
   9   2   1    2.53    4.47
   9  -2   2    6.36    4.05
   9   2   2    8.96    5.06
   9  -3  -9    2.77    3.82
   9   3  -9   -2.62    2.39
   9  -3  -8   -0.38    2.90
   9   3  -8    8.71    4.39
   9  -3  -7    1.16    3.11
   9   3  -7    5.72    3.69
   9  -3  -6   -0.68    2.54
   9   3  -6    3.47    3.35
   9  -3  -5   -0.06    3.04
   9   3  -5    0.30    3.02
   9  -3  -4    2.22    3.36
   9   3  -4    0.24    3.75
   9  -3  -3    4.83    3.75
   9   3  -3    0.83    3.23
   9  -3  -2    4.37    3.69
   9   3  -2   -2.07    3.17
   9  -3  -1   11.20    5.21
   9   3  -1   11.06    6.06
   9  -3   0    7.52    4.50
   9   3   0    3.43    4.46
   9  -3   1    3.95    3.06
   9   3   1    0.13    4.26
   9  -4  -7    9.26    5.22
   9   4  -7   -0.28    2.63
   9  -4  -6    3.95    3.93
   9   4  -6    1.60    3.66
   9  -4  -5   15.36    6.41
   9   4  -5   17.80    7.00
   9  -4  -4    2.62    3.39
   9   4  -4    7.75    4.73
   9  -4  -3    2.25    3.30
   9   4  -3   -0.28    3.07
   9  -4  -2    0.74    2.36
   9   4  -2    0.24    3.04
   9  -4  -1   20.96    7.37
   9   4  -1   22.26    8.07
  10   0  -8    0.32    2.94
  10   0  -7    1.90    3.54
  10   0  -6   21.64    6.97
  10   0  -5   -2.28    3.21
  10   0  -4   15.86    6.69
  10   0  -3    0.97    3.66
  10   0  -2    1.99    3.59
  10   0  -1    4.49    4.47
  10  -1  -7   -4.14    2.39
  10   1  -7    0.01    2.55
  10  -1  -6    2.32    3.33
  10   1  -6    0.89    3.60
  10  -1  -5    0.43    3.08
  10   1  -5   -4.32    2.87
  10  -1  -4   28.81    7.89
  10   1  -4   23.64    7.62
  10  -1  -3    3.93    3.79
  10   1  -3    1.83    3.66
  10  -1  -2   -0.10    3.21
  10   1  -2   -2.14    3.07
  10  -2  -5    3.48    3.85
  10   2  -5    5.08    4.24
  10  -2  -4   -2.50    2.66
  10   2  -4   -1.25    3.06
   0   0   0    0.00    0.00
;
_shelx_hkl_checksum     1826
_shelx_res_file
;
TITL 045MMD14 in P2(1)/c
CELL 0.71073   8.5204   7.8742  14.1844  90.000 105.804  90.000
ZERR    4.00   0.0003   0.0003   0.0005   0.000   0.001   0.000
LATT 1
SYMM -X, 0.5+Y, 0.5-Z
SFAC C  H  N  O  Cl
UNIT 24 64 4 4 4
OMIT  1   1   2
OMIT -1   1   1
OMIT  0   1   1
ACTA
LIST 4
L.S. 10
BOND $H
DFIX 0.90 0.01 N3 H3A N3 H3B
DFIX 0.85 0.01 O1 H1
FMAP 2
HTAB
EQIV $1 x, -y+3/2, z+1/2
EQIV $2 -x+1, y-1/2, -z+3/2
HTAB O1 Cl1_$1
HTAB N3 Cl1
HTAB N3 Cl1_$2
PLAN 5
SIZE 0.03 0.095 0.395
TEMP 25.000
WGHT    0.058300
FVAR       0.66366
CL1   5    0.442885    0.824248    0.629913    11.00000    0.08648    0.04411 =
         0.04129   -0.00110    0.01425    0.00310
O1    4    0.264326    0.848283    0.929913    11.00000    0.05327    0.09120 =
         0.06457    0.00005    0.01939    0.01790
H1    2    0.303173    0.811273    0.988872    11.00000   -1.20000
C1    1    0.351222    0.760644    0.875479    11.00000    0.03873    0.07715 =
         0.04288   -0.00661    0.01028    0.00681
AFIX  23
H1A   2    0.300318    0.778071    0.806182    11.00000   -1.20000
H1B   2    0.348813    0.640033    0.888928    11.00000   -1.20000
AFIX   0
C2    1    0.525319    0.820701    0.900411    11.00000    0.04071    0.04617 =
         0.04668   -0.00495    0.01661    0.00127
AFIX  23
H2A   2    0.528045    0.939670    0.883183    11.00000   -1.20000
H2B   2    0.574245    0.809769    0.970382    11.00000   -1.20000
AFIX   0
N3    3    0.621179    0.719071    0.846431    11.00000    0.03765    0.03643 =
         0.04062   -0.00033    0.01014    0.00065
H3A   2    0.578861    0.733540    0.781822    11.00000   -1.20000
H3B   2    0.607485    0.607880    0.851103    11.00000   -1.20000
C4    1    0.803767    0.749594    0.871506    11.00000    0.03416    0.04378 =
         0.05841   -0.00279    0.01297    0.00133
C5    1    0.877550    0.712646    0.979610    11.00000    0.04718    0.08380 =
         0.06567    0.00166   -0.00045    0.00389
AFIX 137
H5A   2    0.842261    0.602841    0.995025    11.00000   -1.20000
H5B   2    0.842670    0.797578    1.018077    11.00000   -1.20000
H5C   2    0.994361    0.714161    0.994069    11.00000   -1.20000
AFIX   0
C6    1    0.868713    0.624544    0.808744    11.00000    0.05134    0.07877 =
         0.09486   -0.02040    0.03110    0.00511
AFIX 137
H6A   2    0.845221    0.510548    0.824688    11.00000   -1.20000
H6B   2    0.984521    0.638603    0.821416    11.00000   -1.20000
H6C   2    0.817184    0.645947    0.740712    11.00000   -1.20000
AFIX   0
C7    1    0.834428    0.930340    0.845564    11.00000    0.04633    0.06068 =
         0.09856    0.00383    0.02320   -0.00771
AFIX 137
H7A   2    0.949684    0.948919    0.858379    11.00000   -1.20000
H7B   2    0.790578    1.007131    0.884445    11.00000   -1.20000
H7C   2    0.782507    0.949843    0.777381    11.00000   -1.20000
AFIX   0
HKLF 4
REM  045MMD14 in P2(1)/c
REM R1 =  0.0457 for    1071 Fo > 4sig(Fo)  and  0.0810 for all    1668 data
REM     94 parameters refined using      3 restraints
END
WGHT      0.0583      0.0000
REM Instructions for potential hydrogen bonds
HTAB O1 Cl1_$1
HTAB C2 Cl1_$1
HTAB N3 Cl1
HTAB N3 Cl1_$2
REM Highest difference peak  0.479,  deepest hole -0.254,  1-sigma level  0.058
Q1    1   0.2940  0.6391  0.9058  11.00000  0.05    0.48
Q2    1   0.3333  0.8076  0.5729  11.00000  0.05    0.23
Q3    1   0.5611  0.8546  0.6830  11.00000  0.05    0.21
Q4    1   0.3030  0.8154  0.6539  11.00000  0.05    0.20
Q5    1   0.7588  0.8310  0.7228  11.00000  0.05    0.18
;
_shelx_res_checksum     62628
_shelxl_version_number       20.13
