# Supplementary material for: (tert-But­yl)(2-hy­droxy­eth­yl)ammonium chloride
Source: Acta Crystallogr Sect E Struct Rep Online. 2014 Jun 18;70(Pt 7):o783. doi: 10.1107/S1600536814012847 (PMC4120598; doi:10.1107/S1600536814012847)
Supplement: Supplementary file 2 [file e-70-0o783-Isup2.hkl]

#
# h,k,l, Fc-squared, Fo-squared, sigma(Fo-squared), status flag
#
data_I
_shelx_title ' 045MMD14 in P2(1)/c'
_shelx_refln_list_code          4
_shelx_F_calc_maximum      122.15
_exptl_crystal_F_000       336.00
_reflns_d_resolution_high  0.8316

loop_
 _space_group_symop_operation_xyz
 'x, y, z'
 '-x, y+1/2, -z+1/2'
 '-x, -y, -z'
 'x, -y-1/2, z-1/2'

_cell_length_a     8.5204
_cell_length_b     7.8742
_cell_length_c    14.1844
_cell_angle_alpha  90.000
_cell_angle_beta  105.804
_cell_angle_gamma  90.000

_shelx_F_squared_multiplier     1.000

loop_
 _refln_index_h
 _refln_index_k
 _refln_index_l
 _refln_F_squared_calc
 _refln_F_squared_meas
 _refln_F_squared_sigma
 _refln_observed_status
   1   0   0       4216.54       4485.50        35.87 o
   2   0   0          5.27          8.29         4.09 o
   3   0   0       2243.00       2329.88        21.58 o
   4   0   0        291.63        309.60         6.79 o
   5   0   0         65.37         77.28         3.21 o
   6   0   0          3.73          7.28         1.79 o
   7   0   0         46.09         86.78        16.71 o
   8   0   0         10.96          7.29         8.58 o
   9   0   0          1.00          6.29         9.97 o
   1   1   0        302.53        268.99         8.19 o
   2   1   0       5439.84       5761.34        34.28 o
   3   1   0        194.57        208.89        10.17 o
   4   1   0        126.77        198.54        11.56 o
   5   1   0        859.11        857.59        19.37 o
   6   1   0        102.09        113.55         6.01 o
   7   1   0          8.15          0.80         4.60 o
   8   1   0          0.74         -3.63         3.85 o
   9   1   0          0.02         -3.14         4.15 o
   0   2   0      12847.87      12739.94        71.97 o
   1   2   0       3178.71       3218.58        51.16 o
   2   2   0        192.15        202.69         6.58 o
   3   2   0          0.36         -0.16         0.83 o
   4   2   0        101.67         94.60         4.73 o
   5   2   0         38.48         39.07         7.96 o
   6   2   0         10.21          9.11         2.79 o
   7   2   0         14.36          1.37         4.78 o
   8   2   0          7.20          4.28         5.79 o
   9   2   0         13.29         17.84         7.57 o
   1   3   0          0.01          1.07         1.37 o
   2   3   0         15.11         22.74         3.03 o
   3   3   0         22.88         23.91         3.89 o
   4   3   0          0.36          0.64         1.35 o
   5   3   0         23.81         17.73         3.87 o
   6   3   0         28.46         29.11         5.42 o
   7   3   0         24.31         26.21         4.22 o
   8   3   0          0.83         -3.76         3.76 o
   9   3   0          7.88         12.41         7.19 o
   0   4   0          0.70         -0.54         1.86 o
   1   4   0          3.42          1.93         1.68 o
   2   4   0         60.55         59.75         4.88 o
   3   4   0         75.22         61.67         5.36 o
   4   4   0        128.77        135.95         7.04 o
   5   4   0        121.22        123.37         9.14 o
   6   4   0         26.85         24.90         5.11 o
   7   4   0        115.77        122.47         8.48 o
   8   4   0          0.15          0.54         4.11 o
   1   5   0        482.94        539.08        13.28 o
   2   5   0         29.37         36.23         4.41 o
   3   5   0         14.18         13.02         3.05 o
   4   5   0        275.15        257.78         8.88 o
   5   5   0         86.45         93.77         8.53 o
   6   5   0          0.14          0.96         2.32 o
   7   5   0          1.45         -1.41         2.11 o
   8   5   0          7.47         18.36         7.70 o
   0   6   0        163.72        155.13        11.23 o
   1   6   0        458.67        450.93        13.46 o
   2   6   0        339.64        309.60        11.49 o
   3   6   0         49.25         48.81         4.62 o
   4   6   0        130.84        142.55         7.40 o
   5   6   0         30.55         34.82         5.52 o
   6   6   0         62.59         66.11         6.68 o
   7   6   0         33.83         43.63         6.10 o
   1   7   0         84.91         90.34         6.74 o
   2   7   0         18.08         22.69         3.70 o
   3   7   0         61.92         67.93         5.65 o
   4   7   0        145.95        155.29        14.60 o
   5   7   0         38.57         28.29        20.00 o
   6   7   0          3.15         10.78         4.22 o
   0   8   0         79.49         54.17        13.55 o
   1   8   0        126.98        117.14        11.58 o
   2   8   0        115.63        118.07        10.34 o
   3   8   0         32.61         44.49         5.65 o
   4   8   0          6.46          5.95         2.77 o
   5   8   0          0.22         -6.89         6.89 o
   1   9   0          1.40          2.68         2.91 o
   2   9   0          0.22          3.07         3.05 o
   3   9   0          2.51          9.94         7.90 o
  -9   1   1         23.97         28.24         9.37 o
  -8   1   1          0.60          2.57         4.71 o
  -7   1   1         10.50          7.22         6.28 o
  -6   1   1         71.73         65.68         4.92 o
  -5   1   1         75.87         73.84         4.65 o
  -4   1   1        268.14        278.05         7.73 o
  -3   1   1        196.10        220.26         6.32 o
  -2   1   1         75.42         68.54         2.84 o
   1   1   1        343.87        341.77        16.69 o
   2   1   1       1213.04        844.08       150.21 o
   3   1   1        199.73        179.32         4.81 o
   4   1   1        121.11        113.42         4.56 o
   5   1   1          2.85         -0.18         2.08 o
   6   1   1         10.18         10.75         6.17 o
   7   1   1         31.09         30.26         8.37 o
   8   1   1          0.51          3.65         5.99 o
   9   1   1          5.14         -1.07         5.20 o
  -9   2   1          1.75         10.01         6.33 o
  -8   2   1          3.74          3.85         5.26 o
  -7   2   1         82.14         78.89         7.77 o
  -6   2   1          1.68          1.67         1.77 o
  -5   2   1         96.76         93.67         5.84 o
  -4   2   1       2049.03       1938.44        22.90 o
  -3   2   1       1775.26       1767.53        16.88 o
  -2   2   1        965.14       1178.49        18.26 o
  -1   2   1        522.44        682.23        19.36 o
   0   2   1       1120.40       1127.77        12.74 o
   1   2   1       2911.46       2701.24        26.68 o
   2   2   1          9.20         10.29         1.57 o
   3   2   1        126.86         95.10         3.95 o
   4   2   1         27.29         26.23         2.60 o
   5   2   1         78.24         86.34         4.54 o
   6   2   1         42.10         56.09         9.24 o
   7   2   1        209.49        241.45        17.82 o
   8   2   1         78.99         82.50        15.75 o
   9   2   1          1.41          0.77         5.39 o
  -9   3   1         20.43         25.28         8.97 o
  -8   3   1          2.42          1.04         4.70 o
  -7   3   1          8.81          7.75         3.08 o
  -6   3   1         47.43         45.64         4.94 o
  -5   3   1        232.62        234.12         6.68 o
  -4   3   1       1079.42       1095.29        16.32 o
  -3   3   1         95.96        107.96         5.32 o
  -2   3   1        111.99         94.93         5.74 o
  -1   3   1        675.96        615.76        12.52 o
   0   3   1        429.38        531.70        10.95 o
   1   3   1       1753.46       1780.56        39.14 o
   2   3   1       1442.22       1254.01        21.34 o
   3   3   1        729.43        708.46        12.20 o
   4   3   1          3.15          4.21         1.89 o
   5   3   1          0.89          0.61         2.38 o
   6   3   1          6.64         11.97         6.22 o
   7   3   1         37.84         42.72         6.56 o
   8   3   1         21.33         35.57         8.85 o
   9   3   1          6.02          5.34         5.64 o
  -9   4   1         24.92         49.00        12.36 o
  -8   4   1          0.63         -1.00         3.82 o
  -7   4   1         21.59         21.59         4.48 o
  -6   4   1          4.23          5.23         2.36 o
  -5   4   1        333.66        330.05         9.62 o
  -4   4   1        729.18        707.98        15.19 o
  -3   4   1        559.61        539.68        12.90 o
  -2   4   1       1223.31       1261.26        21.81 o
  -1   4   1        314.56        344.99        10.75 o
   0   4   1        255.74        236.89         8.63 o
   1   4   1       1264.60       1335.93        24.84 o
   2   4   1          1.79         -0.13         1.11 o
   3   4   1         62.59         63.34         4.56 o
   4   4   1         11.13          7.74         2.52 o
   5   4   1         94.61        103.44        10.87 o
   6   4   1        149.97        161.38        13.80 o
   7   4   1        107.59        109.53         9.81 o
   8   4   1         36.10         55.53        10.24 o
  -8   5   1          0.14         -0.78         4.45 o
  -7   5   1         16.49         17.65         4.24 o
  -6   5   1          2.95          5.16         2.71 o
  -5   5   1         28.39         26.30         4.67 o
  -4   5   1        214.81        217.62         9.55 o
  -3   5   1         87.45         88.65         6.04 o
  -2   5   1         56.06         61.40         4.96 o
  -1   5   1         16.15         19.00         3.39 o
   0   5   1        187.16        196.88        13.31 o
   1   5   1        268.23        288.46        10.79 o
   2   5   1        382.70        373.58        11.11 o
   3   5   1        157.71        178.83         8.05 o
   4   5   1          3.63          2.52         2.11 o
   5   5   1          0.54         -1.33         4.08 o
   6   5   1         20.23         23.06         5.00 o
   7   5   1         19.71         12.13         4.37 o
   8   5   1          2.36          8.76         5.55 o
  -7   6   1          1.00         -2.04         2.36 o
  -6   6   1         32.22         26.78         4.89 o
  -5   6   1         53.38         49.18         5.86 o
  -4   6   1         27.06         29.30         4.62 o
  -3   6   1         49.00         53.04         5.50 o
  -2   6   1         18.55         23.46         3.90 o
  -1   6   1          1.22         -1.82         1.82 o
   0   6   1         50.21         51.14         5.45 o
   1   6   1          0.57          1.07         1.85 o
   2   6   1          8.13          8.53         2.61 o
   3   6   1         63.76         52.70         5.15 o
   4   6   1          8.78         11.05         3.10 o
   5   6   1         16.73         14.08         4.43 o
   6   6   1          5.85          4.76         6.36 o
   7   6   1         27.17         34.34         6.10 o
  -6   7   1          3.04         -0.22         2.65 o
  -5   7   1          2.64          2.79         2.36 o
  -4   7   1          1.28          4.17         2.39 o
  -3   7   1         26.83         19.41         3.83 o
  -2   7   1         84.11         91.99         7.39 o
  -1   7   1          0.26          0.52         1.49 o
   0   7   1          4.40          2.25         2.27 o
   1   7   1          0.97          1.79         1.97 o
   2   7   1         20.88         18.56         4.14 o
   3   7   1          0.79          0.20         2.17 o
   4   7   1          9.42          3.93         4.31 o
   5   7   1          1.24          2.53         4.18 o
   6   7   1         37.07         35.44         8.32 o
  -5   8   1          0.92          6.29         6.11 o
  -4   8   1         10.73         12.23         9.42 o
  -3   8   1         56.68         50.89         6.19 o
  -2   8   1         69.34         68.91         8.64 o
  -1   8   1        105.04        114.50        10.66 o
   0   8   1         66.38         70.75         6.98 o
   1   8   1         19.17         14.31         3.99 o
   2   8   1          0.20         -0.49         2.13 o
   3   8   1         33.11         28.12         5.51 o
   4   8   1         11.52         10.40         6.36 o
   5   8   1          3.43          2.66         6.88 o
  -3   9   1          0.31         -1.25         2.90 o
  -2   9   1          2.39          3.54         3.07 o
  -1   9   1         22.84         38.53        11.89 o
   0   9   1          0.77         -0.65         2.19 o
   1   9   1          6.38         11.27         5.77 o
   2   9   1         21.20         16.10         6.56 o
 -10   0   2          5.64          4.52         8.15 o
  -9   0   2          0.00          2.59         7.36 o
  -8   0   2          1.85          4.20         7.27 o
  -7   0   2        202.41        220.82        23.75 o
  -6   0   2        199.54        186.04         9.50 o
  -5   0   2          6.32          6.86         1.95 o
  -4   0   2       3156.64       3570.72        32.69 o
  -3   0   2       5677.89       5860.26        29.47 o
  -2   0   2          0.18          7.85         1.51 o
  -1   0   2       3646.34       3430.39        61.44 o
   0   0   2         81.80         73.86         2.85 o
   1   0   2       2464.28       2299.93        19.19 o
   2   0   2         64.51         67.79         3.51 o
   3   0   2       3609.29       3651.14        66.75 o
   4   0   2       4927.45        764.03      2504.31 o
   5   0   2        426.68        396.87        14.44 o
   6   0   2         13.37         19.25         9.99 o
   7   0   2         64.28         59.80        14.69 o
   8   0   2         11.70         17.75        10.53 o
   9   0   2          6.15          4.15         7.86 o
 -10   1   2          0.26         -2.59         5.04 o
  -9   1   2         25.28         11.26        12.37 o
  -8   1   2        217.60        221.99        17.95 o
  -7   1   2        297.09        245.70        17.84 o
  -6   1   2        384.00        413.94        13.61 o
  -5   1   2         10.68          8.77         2.30 o
  -4   1   2        134.06        144.79         3.61 o
  -3   1   2          1.88          1.13         0.85 o
  -2   1   2       4315.73       4278.39        15.51 o
  -1   1   2       1280.98       1359.45         8.98 o
   0   1   2       6014.57       5595.32        80.46 o
   2   1   2       1231.66        797.08       222.31 o
   3   1   2        612.05        455.99        88.38 o
   4   1   2        210.27        227.51         4.94 o
   5   1   2          0.42          0.48         2.11 o
   6   1   2         46.06         47.22         8.89 o
   7   1   2        100.24         86.39        11.64 o
   8   1   2         39.26         45.43        10.17 o
   9   1   2         20.50         28.79         9.82 o
  -9   2   2          2.91          3.34         5.26 o
  -8   2   2          0.27         -2.41         4.04 o
  -7   2   2         23.22         21.29         6.26 o
  -6   2   2          1.61          1.83         1.90 o
  -5   2   2         78.04         72.20         5.29 o
  -4   2   2        795.11        823.15         7.49 o
  -3   2   2        267.26        259.72         5.51 o
  -2   2   2        631.91        633.61         9.89 o
  -1   2   2        657.64        644.03         8.80 o
   0   2   2        435.05        401.25         5.81 o
   1   2   2         86.36         79.37         3.23 o
   2   2   2        231.25        249.31         5.85 o
   3   2   2       1278.19       1262.97        22.76 o
   4   2   2        625.71        683.06         9.21 o
   5   2   2        333.75        333.48         8.27 o
   6   2   2          7.64          9.00         5.36 o
   7   2   2          0.79         -1.09         4.07 o
   8   2   2         12.52          8.82         6.29 o
   9   2   2         12.47         17.06         7.18 o
  -9   3   2          0.00          2.06         7.31 o
  -8   3   2          0.33         -3.48         3.48 o
  -7   3   2        171.69        164.78         9.21 o
  -6   3   2        111.40        107.84         7.21 o
  -5   3   2        130.55        136.46         4.22 o
  -4   3   2         31.20         32.68         3.04 o
  -3   3   2        160.76        155.06         6.89 o
  -2   3   2        656.72        667.66        12.68 o
  -1   3   2        806.00        854.52        12.93 o
   0   3   2         81.41         81.00         3.84 o
   1   3   2          0.18         -0.77         1.00 o
   2   3   2         81.24         78.51         4.38 o
   3   3   2        202.21        190.88         6.02 o
   4   3   2         39.76         26.12         5.15 o
   5   3   2         19.84         25.05         4.91 o
   6   3   2         14.22         14.95         6.24 o
   7   3   2        125.94        108.63        12.75 o
   8   3   2          6.96          4.69         5.90 o
  -9   4   2          2.70          1.18         4.23 o
  -8   4   2         12.30         17.46         7.57 o
  -7   4   2          1.99         -0.19         2.94 o
  -6   4   2        130.80        116.81         8.00 o
  -5   4   2          1.95         -0.52         1.31 o
  -4   4   2         54.59         52.15         4.24 o
  -3   4   2        531.91        575.10        14.12 o
  -2   4   2        108.74        103.00         5.78 o
  -1   4   2        403.54        460.83        16.61 o
   0   4   2          0.25          0.18         1.03 o
   1   4   2          4.90          0.90         1.37 o
   2   4   2          0.39          2.62         1.58 o
   3   4   2         37.82         39.30         4.07 o
   4   4   2         33.04         37.04         4.45 o
   5   4   2          7.22          4.56         4.38 o
   6   4   2         32.95         26.40         6.45 o
   7   4   2         20.03         24.50         9.43 o
   8   4   2          1.61          2.92         6.65 o
  -8   5   2         41.02         43.67         7.45 o
  -7   5   2          0.93          1.48         2.26 o
  -6   5   2         40.38         45.13         6.93 o
  -5   5   2        136.59        145.25         8.81 o
  -4   5   2        158.64        177.89         7.98 o
  -3   5   2         12.84         12.44         2.76 o
  -2   5   2          4.31          9.12         2.69 o
  -1   5   2        383.54        393.61        11.37 o
   0   5   2        758.00        728.96        14.82 o
   1   5   2        118.80        118.53         6.23 o
   2   5   2        114.27        120.53         6.42 o
   3   5   2         89.72         96.41         6.16 o
   4   5   2         13.84         14.44         3.81 o
   5   5   2        120.23        142.91        12.39 o
   6   5   2          0.21          2.07         3.63 o
   7   5   2         16.32         11.74        13.00 o
  -7   6   2         16.82         20.46         4.80 o
  -6   6   2         92.49         82.39         7.52 o
  -5   6   2        128.43        117.56         8.61 o
  -4   6   2         29.76         38.66         4.45 o
  -3   6   2        295.39        299.11        10.69 o
  -2   6   2        407.73        430.64        13.77 o
  -1   6   2         15.56         15.82         3.37 o
   0   6   2         20.96         19.56         3.31 o
   1   6   2          0.20          1.93         1.54 o
   2   6   2        203.34        196.29         8.89 o
   3   6   2        271.82        281.29        13.48 o
   4   6   2         59.95         64.31         9.47 o
   5   6   2         84.99         89.93        17.44 o
   6   6   2         76.14         74.04        17.69 o
   7   6   2         12.84         13.06         6.28 o
  -6   7   2         10.81         10.32         3.79 o
  -5   7   2         29.37         30.59         5.75 o
  -4   7   2         30.62         31.00         4.60 o
  -3   7   2          1.01         -0.73         1.76 o
  -2   7   2         19.60         12.79         4.24 o
  -1   7   2        103.00        123.95         8.71 o
   0   7   2        347.95        379.00        17.38 o
   1   7   2        139.71        154.59        10.97 o
   2   7   2         29.25         27.69         5.71 o
   3   7   2         39.21         35.30         6.31 o
   4   7   2          4.20          5.56         6.95 o
   5   7   2         29.09         35.19         7.86 o
   6   7   2          0.27         -0.36         2.94 o
  -5   8   2         17.49          2.79         7.33 o
  -4   8   2         34.83         32.33         8.11 o
  -3   8   2         61.31         65.45         6.92 o
  -2   8   2         68.81         74.03         7.22 o
  -1   8   2         13.15         16.12         4.33 o
   0   8   2          1.18          2.58         2.71 o
   1   8   2          7.82          7.74         3.25 o
   2   8   2         83.34         99.73         8.57 o
   3   8   2         86.01         90.91        11.38 o
   4   8   2         20.37         20.50        11.60 o
  -3   9   2          0.04          2.08         3.29 o
  -2   9   2          0.01         -1.73         3.67 o
  -1   9   2          2.50          6.43         4.69 o
   0   9   2         27.10         26.85         5.68 o
   1   9   2         11.15         14.38         6.22 o
   2   9   2          0.10         -3.71         3.71 o
 -10   1   3          0.07          6.50         5.98 o
  -9   1   3         13.14          7.69         5.90 o
  -8   1   3          0.02         -3.60         3.60 o
  -7   1   3         51.90         58.51         7.50 o
  -6   1   3         34.60         33.77         2.98 o
  -5   1   3        149.54        144.06         4.35 o
  -4   1   3          8.19          8.59         1.12 o
  -3   1   3        137.58        114.99         3.15 o
  -2   1   3        961.62        921.51         8.20 o
  -1   1   3       1170.67       1048.42         8.85 o
   0   1   3        245.89        244.33         4.49 o
   1   1   3        139.69        165.77         4.88 o
   2   1   3          6.49          3.15         1.34 o
   3   1   3          1.81          2.01         1.43 o
   4   1   3          1.70         -0.76         1.11 o
   5   1   3         57.66         57.80         5.49 o
   6   1   3         64.53         53.04         9.38 o
   7   1   3          0.01          3.32         5.01 o
   8   1   3          2.45          6.97         6.05 o
   9   1   3          1.81         -2.40         5.33 o
  -9   2   3          1.00          1.18         5.87 o
  -8   2   3          0.02          3.94         4.72 o
  -7   2   3        248.94        252.00        10.56 o
  -6   2   3        242.03        247.62         9.90 o
  -5   2   3         90.28        101.12         4.94 o
  -4   2   3          5.75          6.66         1.76 o
  -3   2   3        122.03        144.12         5.13 o
  -2   2   3         11.06         19.83         2.37 o
  -1   2   3        247.20        236.86         5.03 o
   0   2   3       3656.03       3318.01        27.10 o
   1   2   3       1758.65       1708.83        14.16 o
   2   2   3        194.25        240.02         6.25 o
   3   2   3        445.87        466.61         8.99 o
   4   2   3        764.36        442.27       165.59 o
   5   2   3        261.55        244.67        10.47 o
   6   2   3         23.79         25.92         7.35 o
   7   2   3          1.26          0.98         4.14 o
   8   2   3          0.01          0.04         4.55 o
  -9   3   3          1.47          6.09         5.56 o
  -8   3   3         32.17         36.67        14.30 o
  -7   3   3         90.14         95.06         7.40 o
  -6   3   3         11.16         15.92         3.60 o
  -5   3   3         22.01         20.41         2.27 o
  -4   3   3         28.48         31.60         3.13 o
  -3   3   3         66.31         71.71         5.06 o
  -2   3   3        846.90        809.47        14.00 o
  -1   3   3       2740.65       2539.81        45.29 o
   0   3   3       1950.99       1889.03        25.45 o
   1   3   3         68.46         79.64         4.01 o
   2   3   3          1.43          0.70         1.45 o
   3   3   3          3.27          0.46         1.71 o
   4   3   3         52.89         55.16         5.03 o
   5   3   3        263.06        260.79        11.54 o
   6   3   3         70.40         79.03        10.29 o
   7   3   3          2.43         -3.13         3.53 o
   8   3   3          0.14         -3.75         6.48 o
  -9   4   3          3.13          2.13         5.10 o
  -8   4   3         19.70         21.00         8.70 o
  -7   4   3         20.89         29.10         5.06 o
  -6   4   3        346.52        336.26        13.26 o
  -5   4   3        238.41        248.29         8.63 o
  -4   4   3          5.08          2.03         2.22 o
  -3   4   3          1.51          0.61         1.83 o
  -2   4   3         26.27         28.56         4.84 o
  -1   4   3        711.93        732.40        13.31 o
   0   4   3        861.84        827.18        13.86 o
   1   4   3        653.16        644.51        16.73 o
   2   4   3        357.78        380.66        10.02 o
   3   4   3        367.79        358.99        10.52 o
   4   4   3        332.83        346.91        10.90 o
   5   4   3        200.76        196.83        14.33 o
   6   4   3         56.31         56.30         9.40 o
   7   4   3          0.02         -0.64         7.10 o
   8   4   3          1.63          1.04         5.01 o
  -8   5   3         14.18          9.24         4.41 o
  -7   5   3          9.36         14.57         4.20 o
  -6   5   3          7.49          3.48         2.63 o
  -5   5   3         59.36         57.89         6.08 o
  -4   5   3         27.01         19.30         4.13 o
  -3   5   3         95.69         98.34         6.78 o
  -2   5   3        125.01        151.10         7.59 o
  -1   5   3        679.61        672.51        14.43 o
   0   5   3        222.82        217.22         7.82 o
   1   5   3        114.39        100.52         5.56 o
   2   5   3          7.97          6.08         2.39 o
   3   5   3         43.18         46.52         4.68 o
   4   5   3         32.70         30.31         4.48 o
   5   5   3         63.29         65.74         8.79 o
   6   5   3         10.71          7.70        10.19 o
   7   5   3          0.43         -3.16         6.13 o
  -7   6   3          1.52          7.46         3.33 o
  -6   6   3         44.18         47.04         6.19 o
  -5   6   3         13.20          8.99         3.33 o
  -4   6   3          9.71         13.81         3.09 o
  -3   6   3          0.53          3.51         2.62 o
  -2   6   3        256.41        269.14        10.87 o
  -1   6   3         28.18         29.10         3.74 o
   0   6   3          3.00          4.39         2.93 o
   1   6   3         71.72         69.09         7.42 o
   2   6   3          4.29          4.07         3.30 o
   3   6   3         27.63         22.73         5.37 o
   4   6   3         34.54         24.62         8.71 o
   5   6   3          0.49          5.72         7.13 o
   6   6   3         42.31         47.77        14.62 o
  -6   7   3         15.98         13.65         4.14 o
  -5   7   3         44.99         46.72         6.13 o
  -4   7   3          1.17          3.36         2.34 o
  -3   7   3         13.98         11.52         3.32 o
  -2   7   3          0.00          1.94         3.40 o
  -1   7   3         21.26         14.10         4.48 o
   0   7   3         14.42         17.32         4.90 o
   1   7   3         24.78         22.27         5.53 o
   2   7   3          1.53         -0.13         2.88 o
   3   7   3         60.00         57.73         7.50 o
   4   7   3          0.02         -1.07         6.29 o
   5   7   3          0.01         -1.86         5.13 o
  -5   8   3          2.51          2.46         5.64 o
  -4   8   3          2.89          1.86         2.45 o
  -3   8   3          6.48          0.83         2.33 o
  -2   8   3         32.12         24.00         5.24 o
  -1   8   3          0.84         -0.15         2.18 o
   0   8   3         53.08         47.47         7.23 o
   1   8   3         66.54         70.27        15.49 o
   2   8   3        107.47         98.80         9.89 o
   3   8   3         45.05         45.32        12.31 o
   4   8   3         16.99         22.05        10.29 o
  -3   9   3         15.38          4.92         8.04 o
  -2   9   3         30.26         31.74         8.08 o
  -1   9   3         19.68         18.89         6.12 o
   0   9   3          5.20          4.31         8.42 o
   1   9   3          5.74          4.23         4.05 o
   2   9   3          3.30         -0.40         3.05 o
 -10   0   4         19.58         36.01        15.19 o
  -9   0   4          7.73         17.28         9.94 o
  -8   0   4          1.17          0.07         6.38 o
  -7   0   4        164.79        131.19        18.64 o
  -6   0   4         15.90         18.67         3.95 o
  -5   0   4        232.90        221.88         6.62 o
  -4   0   4          4.39          2.89         1.41 o
  -3   0   4        342.94        323.15         7.81 o
  -2   0   4        761.38        723.12        18.15 o
  -1   0   4       1106.07       1216.02        14.12 o
   0   0   4      11446.87      11178.52       429.98 o
   1   0   4      14919.44      14476.73       297.27 o
   2   0   4        525.84        467.33        10.02 o
   3   0   4         55.81         46.82         5.84 o
   4   0   4         26.20         17.51         7.88 o
   5   0   4        237.93        198.57        20.43 o
   6   0   4          0.25         -0.66         5.49 o
   7   0   4          0.07          4.88         7.90 o
   8   0   4         97.27        106.67        19.93 o
 -10   1   4         54.08         59.92        12.44 o
  -9   1   4          3.09          4.37         5.26 o
  -8   1   4          1.74         -0.20         4.21 o
  -7   1   4          6.92         11.45         4.48 o
  -6   1   4        144.49        138.35         5.99 o
  -5   1   4        503.55        525.66         7.18 o
  -4   1   4       1070.98        955.84         9.47 o
  -3   1   4       1421.33       1367.03        11.27 o
  -2   1   4        346.07        396.77         6.12 o
  -1   1   4        741.38        862.89         8.54 o
   0   1   4         38.63         45.39         2.47 o
   1   1   4         21.94         25.58         2.49 o
   2   1   4        350.91        332.74         7.63 o
   3   1   4        417.45        414.59        10.11 o
   4   1   4        134.21        153.58         8.51 o
   5   1   4          0.84          4.40         3.16 o
   6   1   4        315.87        327.02        19.69 o
   7   1   4          2.27          4.19         5.13 o
   8   1   4          2.38          1.94         5.30 o
 -10   2   4          1.03         -4.36         4.56 o
  -9   2   4          4.06          5.13         5.39 o
  -8   2   4          6.57          2.16         4.61 o
  -7   2   4        193.65        168.29         9.07 o
  -6   2   4         43.52         45.59         5.37 o
  -5   2   4        262.43        264.85         7.34 o
  -4   2   4          3.17          2.53         1.57 o
  -3   2   4          5.58          6.45         1.82 o
  -2   2   4         98.28        112.52         4.63 o
  -1   2   4       2290.94       2457.10        58.47 o
   0   2   4       1870.46       1967.44        24.61 o
   1   2   4       2506.08       2619.20        47.75 o
   2   2   4        580.05        527.87        10.91 o
   3   2   4          7.27          3.96         2.35 o
   4   2   4          0.00         -0.64         2.04 o
   5   2   4         63.48         49.09         6.32 o
   6   2   4         20.95         30.78         8.18 o
   7   2   4          7.44          6.73         5.35 o
   8   2   4         10.02         18.59         7.62 o
  -9   3   4          3.25          2.92         5.68 o
  -8   3   4          0.10          2.49         4.70 o
  -7   3   4          7.80          3.92         2.88 o
  -6   3   4        168.82        164.00         9.08 o
  -5   3   4          0.20         -0.03         1.62 o
  -4   3   4         59.10         55.55         4.09 o
  -3   3   4        908.04       1023.04        17.50 o
  -2   3   4         19.21         17.57         2.79 o
  -1   3   4        159.47        192.04         5.50 o
   0   3   4         32.65         33.01         4.50 o
   1   3   4        215.43        212.49         6.78 o
   2   3   4          6.04          9.55         2.52 o
   3   3   4          5.52          6.52         2.47 o
   4   3   4          0.01          1.61         2.42 o
   5   3   4         27.87         26.93         5.55 o
   6   3   4         13.83         17.41         6.24 o
   7   3   4          7.23         15.79         5.93 o
   8   3   4          0.13          1.19         4.47 o
  -9   4   4          7.15         10.81         6.26 o
  -8   4   4          6.56          7.30         4.59 o
  -7   4   4         45.72         49.31         6.15 o
  -6   4   4        210.87        217.85        10.89 o
  -5   4   4         60.96         75.17         6.60 o
  -4   4   4        101.25        104.67         6.96 o
  -3   4   4        110.17        105.18         6.54 o
  -2   4   4        578.08        598.26        13.19 o
  -1   4   4         33.12         39.55         3.21 o
   0   4   4         12.96          8.37         3.24 o
   1   4   4        149.68        158.81         9.15 o
   2   4   4         26.08         24.82         3.07 o
   3   4   4          5.97          5.57         2.67 o
   4   4   4          8.21          5.84         3.20 o
   5   4   4         65.11         64.80         8.88 o
   6   4   4          2.51          3.58         4.07 o
   7   4   4         58.13         65.64        11.28 o
  -8   5   4          4.67          6.11         4.30 o
  -7   5   4         12.09         13.10         3.80 o
  -6   5   4          0.32         -2.01         2.03 o
  -5   5   4         23.41         32.45         5.18 o
  -4   5   4        518.90        485.81        15.17 o
  -3   5   4         51.01         39.89         4.82 o
  -2   5   4          3.74          1.90         2.05 o
  -1   5   4        425.21        449.70        11.13 o
   0   5   4        172.23        172.84        10.40 o
   1   5   4         20.47         16.82         4.61 o
   2   5   4         46.31         56.26         8.00 o
   3   5   4         39.73         37.61         6.61 o
   4   5   4        110.50         88.93        11.00 o
   5   5   4         50.88         57.69        14.26 o
   6   5   4          0.97         -0.52         5.79 o
   7   5   4          5.00         -6.47         6.72 o
  -7   6   4         11.61          9.24         3.65 o
  -6   6   4         66.98         74.18         7.49 o
  -5   6   4          0.09          0.34         2.39 o
  -4   6   4        105.95        117.70         8.16 o
  -3   6   4        113.54        125.30         7.93 o
  -2   6   4        338.57        335.91        15.73 o
  -1   6   4        331.51        315.88        15.11 o
   0   6   4        104.10        106.34         9.27 o
   1   6   4        317.76        325.13        15.28 o
   2   6   4        320.59        316.35        15.11 o
   3   6   4         14.96         11.83         4.63 o
   4   6   4         18.98         14.37         6.35 o
   5   6   4         40.08         49.86        14.58 o
   6   6   4         17.13         29.67        13.67 o
  -6   7   4          3.01         -2.57         2.57 o
  -5   7   4         56.69         61.62         8.42 o
  -4   7   4        159.02        165.35        10.36 o
  -3   7   4        123.49        115.53        10.41 o
  -2   7   4         51.36         53.58         7.70 o
  -1   7   4        101.68         98.31         9.56 o
   0   7   4         47.84         39.25         6.79 o
   1   7   4         11.78         11.08         4.26 o
   2   7   4          6.87          6.98         4.08 o
   3   7   4         16.15         14.31         5.45 o
   4   7   4         92.52        110.57        18.94 o
   5   7   4         25.36         32.69        13.94 o
  -5   8   4          0.66         -2.63         6.56 o
  -4   8   4          0.81          2.14         2.82 o
  -3   8   4         30.80         35.79         5.82 o
  -2   8   4         88.08         83.56         9.70 o
  -1   8   4        105.78        107.37        10.63 o
   0   8   4         63.85         71.19        11.72 o
   1   8   4         78.61         60.27         8.52 o
   2   8   4         86.04         87.11         9.91 o
   3   8   4         15.49         25.91         8.46 o
   4   8   4          5.20         14.94         9.76 o
  -2   9   4          5.58          4.42         3.45 o
  -1   9   4          6.43          3.33         4.71 o
   0   9   4          0.74         -0.27         4.16 o
   1   9   4          0.90          2.30         4.88 o
 -10   1   5          6.10         -4.61         5.39 o
  -9   1   5          0.64         -2.00         4.59 o
  -8   1   5         98.08         96.99        12.62 o
  -7   1   5          1.94          2.35         3.56 o
  -6   1   5         10.40         10.86         2.31 o
  -5   1   5        170.26        146.35         4.74 o
  -4   1   5         59.45         55.68         3.39 o
  -3   1   5        717.83        750.53         9.91 o
  -2   1   5        226.47        249.22         5.79 o
  -1   1   5        493.59        485.16         8.16 o
   0   1   5        157.28        119.61         4.38 o
   1   1   5         15.93         20.69         2.40 o
   2   1   5        459.88        434.16         9.59 o
   3   1   5        136.49        127.85         6.50 o
   4   1   5         28.93         31.11         4.24 o
   5   1   5          0.43          1.07         2.98 o
   6   1   5          0.64         -1.70         4.02 o
   7   1   5          0.01          1.13         4.53 o
   8   1   5          1.12          2.86         5.59 o
 -10   2   5         11.69          9.63         6.47 o
  -9   2   5          0.00         -3.45         7.92 o
  -8   2   5         17.16         18.29         7.60 o
  -7   2   5          1.28          0.96         2.96 o
  -6   2   5        282.37        280.52        11.12 o
  -5   2   5          3.30          2.29         1.96 o
  -4   2   5        140.75        130.26         5.89 o
  -3   2   5       3039.31       2938.06        36.20 o
  -2   2   5        772.45        770.06        13.38 o
  -1   2   5        497.22        584.99        10.36 o
   0   2   5        224.45        256.18         9.24 o
   1   2   5         14.44         10.66         2.32 o
   2   2   5        309.97        297.46         9.01 o
   3   2   5         30.17         29.24         4.14 o
   4   2   5        204.82        199.86         8.51 o
   5   2   5         26.00         21.00         5.03 o
   6   2   5         40.63         33.63         7.94 o
   7   2   5         39.20         48.38         9.94 o
   8   2   5         43.32         77.89        24.57 o
  -9   3   5          2.32          0.27         4.86 o
  -8   3   5        115.33        127.02        14.13 o
  -7   3   5         61.59         68.20         6.86 o
  -6   3   5         28.21         40.55         5.69 o
  -5   3   5        234.88        214.41         8.29 o
  -4   3   5        484.52        493.85        13.57 o
  -3   3   5       1096.10       1130.07        18.68 o
  -2   3   5        216.48        239.50         7.86 o
  -1   3   5        144.68        113.64         7.72 o
   0   3   5          6.73          7.89         3.24 o
   1   3   5        354.94        351.55        12.78 o
   2   3   5        842.56        807.02        15.81 o
   3   3   5        507.70        471.57        12.35 o
   4   3   5        206.58        202.56         9.02 o
   5   3   5          2.68          2.22         3.90 o
   6   3   5          4.53          6.05         6.33 o
   7   3   5          3.08          2.99         6.02 o
   8   3   5         14.93         14.17         9.12 o
  -9   4   5         24.81         37.52        10.73 o
  -8   4   5          2.49          1.51         3.96 o
  -7   4   5          0.31         -1.40         2.49 o
  -6   4   5         24.43         23.76         4.94 o
  -5   4   5        105.97        121.43         8.25 o
  -4   4   5        215.41        223.36         9.97 o
  -3   4   5        711.05        664.29        15.34 o
  -2   4   5        771.90        755.44        14.47 o
  -1   4   5        497.56        503.86        22.12 o
   0   4   5         87.81         76.50         7.23 o
   1   4   5         62.23         58.20         6.69 o
   2   4   5         87.24         92.21         5.25 o
   3   4   5         45.10         46.38         4.96 o
   4   4   5         71.13         74.59         6.34 o
   5   4   5         12.34         14.28         5.29 o
   6   4   5         94.60        100.47        19.32 o
   7   4   5         41.96         39.80        16.91 o
  -8   5   5          5.98          8.64         4.46 o
  -7   5   5         47.26         48.85         6.57 o
  -6   5   5          9.95         11.08         3.89 o
  -5   5   5         30.76         38.67         5.80 o
  -4   5   5        126.62        125.94         8.30 o
  -3   5   5        144.94        141.38         7.89 o
  -2   5   5        192.90        190.53         8.03 o
  -1   5   5         17.32         15.67         4.60 o
   0   5   5         12.66         12.24         4.50 o
   1   5   5        157.78        152.83        10.37 o
   2   5   5        263.61        268.20        13.63 o
   3   5   5        114.85        114.58         9.92 o
   4   5   5         55.06         58.68        10.21 o
   5   5   5          0.19         -4.68         4.68 o
   6   5   5          7.41          8.38         9.60 o
   7   5   5          1.75          1.88         8.70 o
  -7   6   5          9.77         13.90         4.08 o
  -6   6   5          5.46          1.83         3.23 o
  -5   6   5         50.40         58.12         6.41 o
  -4   6   5         15.04         17.13         6.19 o
  -3   6   5         57.58         60.88         8.00 o
  -2   6   5         27.31         26.83         5.75 o
  -1   6   5          1.18          2.50         3.49 o
   0   6   5         36.67         43.37         7.06 o
   1   6   5          5.02          2.22         3.32 o
   2   6   5          4.91          2.27         3.71 o
   3   6   5          3.87          2.55         3.69 o
   4   6   5          0.08          9.17         7.65 o
   5   6   5          0.42         -3.25         5.02 o
   6   6   5          5.23          6.72        10.22 o
  -6   7   5         10.24         -0.25         4.67 o
  -5   7   5          0.43          2.05         3.29 o
  -4   7   5         13.52         16.03         8.14 o
  -3   7   5          0.01          1.43         3.28 o
  -2   7   5        102.13        104.89        10.34 o
  -1   7   5         18.37         15.48         5.34 o
   0   7   5          0.59          0.54         2.93 o
   1   7   5          0.02         -1.07         3.14 o
   2   7   5         16.20         11.84         6.05 o
   3   7   5          0.02         -3.91         3.91 o
   4   7   5          0.76         -0.86         7.04 o
   5   7   5          0.13          5.27         7.27 o
  -5   8   5          0.07          2.32         4.85 o
  -4   8   5          2.27          1.40         4.40 o
  -3   8   5         11.88          8.10         5.01 o
  -2   8   5         58.18         56.04         8.60 o
  -1   8   5         53.23         52.48         8.35 o
   0   8   5         32.40         33.72         6.94 o
   1   8   5         39.29         31.92         7.45 o
   2   8   5          2.88          1.98         4.65 o
   3   8   5          5.32          3.31         4.65 o
  -1   9   5         11.09         13.17         9.23 o
   0   9   5         15.37         16.94         6.64 o
 -10   0   6         35.45         49.13        15.83 o
  -9   0   6         18.64         24.32        13.30 o
  -8   0   6          0.39         -0.64         5.61 o
  -7   0   6         52.43         51.47         8.62 o
  -6   0   6        136.49        129.05         8.47 o
  -5   0   6        408.50        395.00        16.24 o
  -4   0   6          4.32          7.25         3.23 o
  -3   0   6        243.39        240.04         9.76 o
  -2   0   6       1207.41       1144.52        31.14 o
  -1   0   6        109.96        112.45         7.90 o
   0   0   6        683.04        648.61        15.15 o
   1   0   6        894.21        884.40        17.74 o
   2   0   6        192.54        177.07         8.78 o
   3   0   6         23.93         17.47         4.05 o
   4   0   6       2342.76       2309.65        41.98 o
   5   0   6        763.73        753.74        39.51 o
   6   0   6          1.09          0.93         5.97 o
   7   0   6         64.09         63.89        14.44 o
   8   0   6          2.26          8.06         9.85 o
 -10   1   6          4.81          3.71         5.55 o
  -9   1   6          4.87         19.54         7.91 o
  -8   1   6         61.27         48.52        10.02 o
  -7   1   6       1059.23       1043.26        26.69 o
  -6   1   6        537.66        533.20        10.60 o
  -5   1   6          5.20          1.79         1.59 o
  -4   1   6          1.67         -0.74         1.52 o
  -3   1   6        241.59        238.40         6.91 o
  -2   1   6        282.08        300.88         7.30 o
  -1   1   6       1727.33       1647.41        28.56 o
   0   1   6        376.26        303.85         7.25 o
   1   1   6        153.11        189.44         6.10 o
   2   1   6        612.16        625.09        12.25 o
   3   1   6        171.23        164.86         7.86 o
   4   1   6         64.06         62.67         5.72 o
   5   1   6        181.91        175.91        10.83 o
   6   1   6         59.97         70.07        10.60 o
   7   1   6         30.15         31.44         9.54 o
   8   1   6          3.12         -1.17         6.54 o
  -9   2   6         20.45         22.29         8.33 o
  -8   2   6          7.00          2.10         4.27 o
  -7   2   6         28.45         27.03         5.24 o
  -6   2   6          2.80          0.17         2.73 o
  -5   2   6        147.92        146.30         6.08 o
  -4   2   6        104.31        103.04         5.74 o
  -3   2   6         31.34         45.08         3.53 o
  -2   2   6        203.74        190.40         6.03 o
  -1   2   6        197.50        211.54         6.19 o
   0   2   6         73.96         81.87         4.27 o
   1   2   6         19.69         30.03         3.50 o
   2   2   6         36.89         36.18         4.24 o
   3   2   6         94.35         96.45         6.64 o
   4   2   6        630.74        673.41        15.74 o
   5   2   6        212.04        232.08        12.23 o
   6   2   6          6.87          6.31         4.66 o
   7   2   6          7.38          3.52         4.44 o
   8   2   6          4.03         11.27         7.34 o
  -9   3   6          0.03          2.52         4.71 o
  -8   3   6          1.81          2.24         3.78 o
  -7   3   6        163.12        162.09         9.84 o
  -6   3   6        166.91        172.44         9.84 o
  -5   3   6         10.51          6.73         3.30 o
  -4   3   6          1.73          4.68         2.71 o
  -3   3   6         88.36         98.05         6.21 o
  -2   3   6        440.49        466.44        10.94 o
  -1   3   6          7.14         11.12         3.68 o
   0   3   6         83.59        100.07         8.03 o
   1   3   6          2.40          1.28         1.28 o
   2   3   6         16.23         16.49         3.21 o
   3   3   6          0.21         -0.07         2.36 o
   4   3   6         13.92         13.76         3.74 o
   5   3   6         31.58         33.73         7.15 o
   6   3   6          0.03         -0.25         3.15 o
   7   3   6          4.22          4.28         4.99 o
  -9   4   6          0.65          6.21         6.08 o
  -8   4   6          0.12         -2.87         3.47 o
  -7   4   6          0.82          1.95         2.75 o
  -6   4   6         72.80         76.21         7.17 o
  -5   4   6         41.59         39.80         5.56 o
  -4   4   6         17.93         13.24         3.76 o
  -3   4   6        127.30        143.91         7.63 o
  -2   4   6        336.39        372.80         9.89 o
  -1   4   6         16.82         25.34         5.23 o
   0   4   6         83.50         92.01         8.34 o
   1   4   6         15.92         15.95         4.71 o
   2   4   6         36.94         31.38         5.90 o
   3   4   6          2.29         -0.35         3.77 o
   4   4   6          3.74          0.30         4.52 o
   5   4   6          6.60          1.23         5.54 o
   6   4   6          9.64         -5.29         5.29 o
   7   4   6          1.07         -0.57         9.67 o
  -8   5   6         16.75         12.07         5.70 o
  -7   5   6         23.73         25.41         5.58 o
  -6   5   6          2.35          2.61         2.74 o
  -5   5   6          6.55          6.77         3.06 o
  -4   5   6         76.53         88.45         7.12 o
  -3   5   6          5.14          6.64         4.08 o
  -2   5   6          0.14          1.59         2.83 o
  -1   5   6         92.77        105.79         9.47 o
   0   5   6        675.53        651.32        23.22 o
   1   5   6        161.09        145.06        10.93 o
   2   5   6          9.35          8.14         4.31 o
   3   5   6        112.70        112.15        10.40 o
   4   5   6          9.65          2.25         5.51 o
   5   5   6         39.63         33.10        13.46 o
   6   5   6          0.82          2.41         7.58 o
  -7   6   6          2.79          1.21         3.42 o
  -6   6   6         45.64         50.25         8.35 o
  -5   6   6        100.71         88.01         9.73 o
  -4   6   6         41.81         40.29         7.60 o
  -3   6   6         97.10         99.34         9.92 o
  -2   6   6        314.65        332.27        16.63 o
  -1   6   6         20.50         19.89         5.61 o
   0   6   6         46.68         52.23         7.71 o
   1   6   6          9.81          6.84         4.03 o
   2   6   6         95.50         89.91         9.74 o
   3   6   6        145.02        140.54        16.27 o
   4   6   6         26.06         23.05        12.22 o
   5   6   6         50.51         51.22        16.01 o
  -6   7   6         26.03         17.27         5.28 o
  -5   7   6         38.73         37.92         8.04 o
  -4   7   6          9.59          6.39         4.32 o
  -3   7   6          0.69         -1.31         3.02 o
  -2   7   6          5.82         10.28         4.89 o
  -1   7   6         77.05         81.15         9.49 o
   0   7   6        231.75        248.38        15.51 o
   1   7   6        148.41        155.48        12.58 o
   2   7   6         34.42         25.55         6.91 o
   3   7   6         42.29         32.92         9.53 o
   4   7   6          4.03          2.75         7.15 o
  -4   8   6         12.56         17.29         6.48 o
  -3   8   6         62.63         64.86         9.74 o
  -2   8   6         30.70         28.97         7.13 o
  -1   8   6          6.58         -1.26         5.20 o
   0   8   6          0.43         -2.75         2.75 o
   1   8   6          6.72          6.99         4.53 o
   2   8   6         43.47         52.58         8.86 o
 -10   1   7          0.09         -4.71         4.71 o
  -9   1   7         17.18         15.30         6.83 o
  -8   1   7          0.86          4.91         4.75 o
  -7   1   7          0.19         -2.67         2.67 o
  -6   1   7        122.93        134.30         7.43 o
  -5   1   7         25.53         23.27         3.53 o
  -4   1   7        197.19        202.63         7.16 o
  -3   1   7          3.51          5.24         2.03 o
  -2   1   7        126.10        132.89         6.29 o
  -1   1   7        247.57        234.25         6.95 o
   0   1   7        289.68        277.24         7.58 o
   1   1   7        355.11        338.05         8.62 o
   2   1   7          1.29         -0.18         1.76 o
   3   1   7          3.28          3.07         2.42 o
   4   1   7          1.29         -2.22         2.22 o
   5   1   7          3.47          6.16         3.32 o
   6   1   7         14.35          7.64        13.53 o
   7   1   7          6.78         15.46         6.36 o
  -9   2   7         13.61         23.73         9.09 o
  -8   2   7         35.59         38.27         9.87 o
  -7   2   7         32.91         27.16         5.36 o
  -6   2   7        209.93        195.07         8.73 o
  -5   2   7        121.71        129.50         6.14 o
  -4   2   7        198.23        205.89         7.29 o
  -3   2   7         80.12         92.52         4.97 o
  -2   2   7        202.83        240.34         7.11 o
  -1   2   7          9.05          7.17         1.73 o
   0   2   7        643.91        596.04        18.33 o
   1   2   7        776.00        714.58        23.30 o
   2   2   7        356.20        349.23        12.66 o
   3   2   7        140.21        162.19         8.53 o
   4   2   7         66.50         59.01         6.21 o
   5   2   7        126.87        138.96         9.97 o
   6   2   7         32.49         30.22         7.72 o
   7   2   7          0.16          2.67         4.58 o
  -9   3   7         12.72          7.37         5.40 o
  -8   3   7          5.27          2.32         3.19 o
  -7   3   7         13.78         12.43         4.44 o
  -6   3   7         82.76         93.31         8.07 o
  -5   3   7         32.70         24.72         4.80 o
  -4   3   7        264.54        263.88        10.67 o
  -3   3   7        130.18        157.07         7.78 o
  -2   3   7        429.67        421.80        10.73 o
  -1   3   7        593.83        584.09        18.17 o
   0   3   7       1375.40       1262.33        26.25 o
   1   3   7        540.74        581.16        11.00 o
   2   3   7          0.84          1.67         2.18 o
   3   3   7          7.22          5.06         2.75 o
   4   3   7          3.26          3.84         2.84 o
   5   3   7         43.72         43.37        13.46 o
   6   3   7         20.94         43.25        16.64 o
   7   3   7         20.38         22.50        13.10 o
  -9   4   7          0.90          6.62        10.83 o
  -8   4   7          1.33          1.53         4.12 o
  -7   4   7          6.03          4.68         3.35 o
  -6   4   7         73.29         70.78         7.28 o
  -5   4   7        305.51        324.28        13.11 o
  -4   4   7        117.38        121.86         7.99 o
  -3   4   7         20.69         19.18         3.71 o
  -2   4   7          7.32          6.19         4.23 o
  -1   4   7        122.99        129.42        13.02 o
   0   4   7        450.51        450.50        17.26 o
   1   4   7        240.66        253.03        17.69 o
   2   4   7        346.89        368.35        16.30 o
   3   4   7        125.52        117.85        10.70 o
   4   4   7         42.10         36.20         8.66 o
   5   4   7        124.44        160.86        23.23 o
   6   4   7         23.53         18.50        12.99 o
  -8   5   7          0.08         -0.67         3.23 o
  -7   5   7          8.60          4.94         3.68 o
  -6   5   7          0.67         -1.06         2.47 o
  -5   5   7          0.02         -2.56         2.56 o
  -4   5   7          0.51         -2.74         3.00 o
  -3   5   7        106.80        100.91        10.15 o
  -2   5   7        167.18        170.28        12.17 o
  -1   5   7        135.54        150.91        11.50 o
   0   5   7        355.65        357.86        16.77 o
   1   5   7        115.78        129.82        11.25 o
   2   5   7         18.31         21.45         6.00 o
   3   5   7          9.47          5.00         4.35 o
   4   5   7         19.78         14.17        10.68 o
   5   5   7         19.68         13.99        10.13 o
   6   5   7          5.26          2.52         8.38 o
  -7   6   7          6.30          5.33         6.29 o
  -6   6   7          4.60          6.76         4.16 o
  -5   6   7         24.77         18.23         5.97 o
  -4   6   7         28.90         26.23         6.62 o
  -3   6   7          0.47          3.41         3.31 o
  -2   6   7         18.60         16.30         5.50 o
  -1   6   7         84.56         89.05         9.74 o
   0   6   7         33.28         39.07         7.39 o
   1   6   7          3.85          8.19         4.60 o
   2   6   7          5.18         -0.27         4.42 o
   3   6   7          0.05         -3.39         3.39 o
   4   6   7          4.73         -1.98         5.79 o
   5   6   7          8.67         -3.70         7.65 o
  -6   7   7          0.38          1.39         4.89 o
  -5   7   7          3.53          1.58         3.93 o
  -4   7   7         18.99         22.79         6.45 o
  -3   7   7         13.54          9.32         4.96 o
  -2   7   7          0.19          1.57         3.59 o
  -1   7   7          0.01          0.49         3.19 o
   0   7   7          0.02         -1.09         3.04 o
   1   7   7          0.49         -2.72         3.69 o
   2   7   7          7.13          5.87         5.22 o
   3   7   7          0.05         -2.23         5.21 o
   4   7   7          8.71          2.72         8.97 o
  -4   8   7          0.20         -1.34         4.64 o
  -3   8   7          3.05         -2.27         4.71 o
  -2   8   7          5.00          4.16         4.51 o
  -1   8   7          3.13          0.66         3.44 o
   0   8   7          2.78          0.84         3.73 o
   1   8   7         47.21         55.21         9.00 o
   2   8   7         45.41         37.89         8.00 o
 -10   0   8          2.32          0.73         6.68 o
  -9   0   8         32.79         32.51        13.37 o
  -8   0   8         24.18         15.03         8.95 o
  -7   0   8        112.53        113.56        16.36 o
  -6   0   8         83.93         76.68         8.00 o
  -5   0   8         42.16         45.65         6.45 o
  -4   0   8        125.59        121.42         8.74 o
  -3   0   8         14.24         15.29         4.19 o
  -2   0   8        494.71        432.55        14.07 o
  -1   0   8        132.46        103.95         7.60 o
   0   0   8       1591.89       1572.29        26.46 o
   1   0   8       2320.71       2355.87        33.27 o
   2   0   8        513.48        526.97        16.74 o
   3   0   8        301.03        308.16        13.57 o
   4   0   8          2.20          8.02         4.38 o
   5   0   8        116.46        109.41        17.39 o
   6   0   8          0.00          3.75         6.83 o
   7   0   8          5.09         -2.93         6.47 o
  -9   1   8          0.25          2.70         4.82 o
  -8   1   8          0.01         -3.77         3.77 o
  -7   1   8          6.37          3.69         2.68 o
  -6   1   8         57.89         52.63         5.01 o
  -5   1   8        135.33        141.79         6.78 o
  -4   1   8        825.15        830.05        14.42 o
  -3   1   8       1603.31       1523.02        22.23 o
  -2   1   8       1110.96       1026.22        15.12 o
  -1   1   8         90.29         82.75         4.84 o
   0   1   8          1.80          0.37         1.56 o
   1   1   8        112.35        112.44         5.77 o
   2   1   8        184.62        189.82         8.24 o
   3   1   8        221.37        234.08         9.44 o
   4   1   8         31.81         26.27         4.72 o
   5   1   8          0.58          0.47         2.88 o
   6   1   8         17.56         14.77         7.06 o
   7   1   8         12.28         12.27         6.50 o
  -9   2   8         16.09         18.14         7.35 o
  -8   2   8         17.10         15.70         5.50 o
  -7   2   8         75.28         72.18         7.38 o
  -6   2   8         60.29         48.99         5.49 o
  -5   2   8         23.06         23.84         3.60 o
  -4   2   8         47.77         45.85         4.35 o
  -3   2   8          0.11          0.75         1.52 o
  -2   2   8          0.03         -1.33         1.70 o
  -1   2   8         50.89         49.76         3.89 o
   0   2   8        838.30        848.03        14.49 o
   1   2   8        473.82        490.23        16.21 o
   2   2   8        160.93        171.75         8.71 o
   3   2   8        111.98        122.00         8.10 o
   4   2   8         18.69         19.53         4.60 o
   5   2   8         28.75         26.76         6.98 o
   6   2   8          0.07          2.30         4.24 o
   7   2   8          8.27         15.48        11.72 o
  -9   3   8          5.01          7.35        10.32 o
  -8   3   8         10.93          7.36         4.91 o
  -7   3   8          3.91          2.02         3.36 o
  -6   3   8         20.97         15.08         4.24 o
  -5   3   8         15.60         18.67         4.53 o
  -4   3   8          0.00          2.14         2.82 o
  -3   3   8        100.14        114.67         7.05 o
  -2   3   8        283.67        298.50         9.51 o
  -1   3   8          7.71          5.90         4.01 o
   0   3   8         12.16         13.71         5.57 o
   1   3   8          0.29         -1.81         3.50 o
   2   3   8        104.67         92.35         9.70 o
   3   3   8          3.34          1.41         4.12 o
   4   3   8         54.05         48.82         9.67 o
   5   3   8          0.11          0.98         6.29 o
   6   3   8          0.87          3.20         8.26 o
  -8   4   8          2.52          1.76         3.88 o
  -7   4   8         13.81          9.01         3.91 o
  -6   4   8         33.83         25.30         5.37 o
  -5   4   8         12.65         20.41         4.56 o
  -4   4   8         16.82         27.73         4.37 o
  -3   4   8         43.42         50.99         7.76 o
  -2   4   8        195.02        185.47        12.28 o
  -1   4   8        107.20        108.48        10.17 o
   0   4   8         90.61         98.48         9.89 o
   1   4   8         19.47         22.50         6.59 o
   2   4   8         86.47         83.60        13.05 o
   3   4   8          2.52          3.50         3.70 o
   4   4   8          7.14          4.27         9.35 o
   5   4   8         10.33          1.82         7.90 o
   6   4   8          0.28          3.38         8.24 o
  -8   5   8          3.53          4.89         7.32 o
  -7   5   8         11.22          4.91         4.83 o
  -6   5   8         18.63         21.83         6.59 o
  -5   5   8         15.22         18.58         6.12 o
  -4   5   8        151.29        134.95        11.72 o
  -3   5   8        228.65        220.13        14.12 o
  -2   5   8          1.29         -2.70         2.92 o
  -1   5   8         60.99         57.28         9.13 o
   0   5   8        147.64        154.56        12.47 o
   1   5   8          0.14          1.09         3.96 o
   2   5   8          1.71          2.95         3.96 o
   3   5   8         19.41         16.02         5.99 o
   4   5   8        108.67         87.19        17.46 o
   5   5   8         15.21         17.39        12.42 o
  -7   6   8         17.34         12.69         8.16 o
  -6   6   8         17.70          4.74         4.47 o
  -5   6   8          7.73          7.30         4.73 o
  -4   6   8          5.87          2.77         4.10 o
  -3   6   8         47.46         62.77         8.96 o
  -2   6   8        154.65        138.65        12.39 o
  -1   6   8        223.80        196.56        14.05 o
   0   6   8         45.29         40.44         8.23 o
   1   6   8         92.50        104.09        12.00 o
   2   6   8        182.73        210.86        14.80 o
   3   6   8         15.10         11.47         7.17 o
   4   6   8          1.12         -0.20         7.45 o
  -6   7   8          4.51         -4.46         4.46 o
  -5   7   8         57.90         65.92         9.60 o
  -4   7   8        134.28        133.61        12.66 o
  -3   7   8         93.80         91.96        16.15 o
  -2   7   8         80.29         81.13        10.28 o
  -1   7   8         73.71         69.76         9.78 o
   0   7   8         35.34         19.73         6.42 o
   1   7   8          1.48         -3.68         3.68 o
   2   7   8          0.91          0.93         4.96 o
   3   7   8          6.76         -4.54         4.54 o
  -3   8   8          3.56          1.10         5.58 o
  -2   8   8         52.22         45.44        11.29 o
  -1   8   8         29.37         16.18         8.07 o
   0   8   8         33.55         27.37         9.70 o
   1   8   8         44.03         43.39        11.52 o
  -9   1   9          2.41          4.72         4.79 o
  -8   1   9         40.00         39.26         9.47 o
  -7   1   9         50.23         52.00         5.44 o
  -6   1   9          7.40         12.04         3.27 o
  -5   1   9         54.21         50.16         5.10 o
  -4   1   9         42.44         34.88         4.23 o
  -3   1   9         95.72         96.70         5.91 o
  -2   1   9        219.70        225.25         7.99 o
  -1   1   9         12.07         10.86         2.66 o
   0   1   9         35.34         39.73         4.21 o
   1   1   9          0.06         -0.28         1.93 o
   2   1   9         51.72         49.39         5.29 o
   3   1   9         85.41         85.18         6.55 o
   4   1   9         27.21         31.22         4.88 o
   5   1   9          7.98          7.06         4.82 o
   6   1   9          0.08         -1.41         4.13 o
  -9   2   9          1.99          0.19         4.31 o
  -8   2   9          9.10          8.89         5.06 o
  -7   2   9         37.88         44.41         6.63 o
  -6   2   9         35.02         51.43         4.69 o
  -5   2   9         64.66         74.64         5.64 o
  -4   2   9          0.25          0.07         1.90 o
  -3   2   9        272.62        268.83         8.93 o
  -2   2   9        765.76        684.14        13.68 o
  -1   2   9        335.55        347.44        10.27 o
   0   2   9        120.92        136.24         6.83 o
   1   2   9          3.53          3.79         2.39 o
   2   2   9          2.11          0.44         2.56 o
   3   2   9          2.65          1.43         2.81 o
   4   2   9         33.81         35.99         5.15 o
   5   2   9         70.19         70.63        15.83 o
   6   2   9         10.77          9.31         9.79 o
  -9   3   9          6.98         -1.24         6.12 o
  -8   3   9         42.04         39.84         8.25 o
  -7   3   9        166.37        166.36        10.75 o
  -6   3   9        128.50        139.88         9.78 o
  -5   3   9         70.26         71.71         7.27 o
  -4   3   9        177.51        169.67         9.49 o
  -3   3   9        357.94        379.77        12.45 o
  -2   3   9        215.50        222.10         9.27 o
  -1   3   9          5.88          4.99         4.65 o
   0   3   9         73.52         73.41         9.11 o
   1   3   9         83.46         82.51         9.79 o
   2   3   9        129.81        133.70        11.34 o
   3   3   9        300.05        302.65        15.51 o
   4   3   9        147.02        146.98        14.85 o
   5   3   9         18.43         18.39        11.76 o
   6   3   9          0.09         -0.68         8.38 o
  -8   4   9         29.81         40.12         7.71 o
  -7   4   9          1.18         -0.85         2.87 o
  -6   4   9          3.25          2.79         3.06 o
  -5   4   9         13.08         15.73         5.67 o
  -4   4   9        121.95        142.43        12.25 o
  -3   4   9         92.81         92.88        10.16 o
  -2   4   9        410.97        396.62        18.13 o
  -1   4   9        441.12        438.30        19.18 o
   0   4   9         32.27         30.11         7.12 o
   1   4   9         35.54         42.33         7.90 o
   2   4   9          4.40          0.49         4.39 o
   3   4   9         12.53         10.10         5.18 o
   4   4   9         18.51         22.03         8.01 o
   5   4   9         34.33         33.63        16.37 o
  -8   5   9          7.82          3.42         6.43 o
  -7   5   9         22.82         17.04         6.59 o
  -6   5   9         80.26        101.12        12.53 o
  -5   5   9          5.21         11.96         5.47 o
  -4   5   9         52.73         49.81         8.18 o
  -3   5   9        110.68         95.90        10.63 o
  -2   5   9         16.91         15.12         5.66 o
  -1   5   9         69.24         75.81         9.78 o
   0   5   9          0.54          0.06         3.98 o
   1   5   9         62.54         63.51         9.16 o
   2   5   9         54.31         55.03         8.96 o
   3   5   9        130.95        117.82        11.82 o
   4   5   9         40.75         46.34        14.94 o
   5   5   9          2.79         14.39        10.92 o
  -7   6   9          2.38         -0.53         3.63 o
  -6   6   9          5.91         -0.88         5.34 o
  -5   6   9          0.25         -2.56         3.72 o
  -4   6   9         32.95         25.83         7.05 o
  -3   6   9         10.54         12.79         5.69 o
  -2   6   9         25.29         25.11         7.36 o
  -1   6   9         13.95          7.70         5.12 o
   0   6   9          0.07         -3.78         5.21 o
   1   6   9          7.42          9.35         5.39 o
   2   6   9          9.20         12.97         5.96 o
   3   6   9          7.67          5.22         6.32 o
   4   6   9          0.72          8.38         8.42 o
  -5   7   9          5.56         -1.41         6.92 o
  -4   7   9          6.01          7.00         6.19 o
  -3   7   9          1.28         -0.11         3.43 o
  -2   7   9          2.64         -1.81         4.32 o
  -1   7   9         38.82         41.20         8.24 o
   0   7   9          6.89          4.89         4.94 o
   1   7   9          0.21         -3.65         3.65 o
   2   7   9          0.50         -2.35         5.68 o
  -2   8   9         11.71          9.62         7.86 o
  -1   8   9         19.93         17.96         7.52 o
  -9   0  10          0.03          3.02         6.43 o
  -8   0  10          8.52          5.74         7.04 o
  -7   0  10          4.54          3.58         4.42 o
  -6   0  10         51.34         60.31         7.99 o
  -5   0  10        151.99        141.58        10.78 o
  -4   0  10        252.76        228.08        12.82 o
  -3   0  10          3.85          6.65         3.97 o
  -2   0  10          4.65          6.19         3.85 o
  -1   0  10        488.44        460.88        24.12 o
   0   0  10         78.41         72.89         7.83 o
   1   0  10         35.84         26.42         5.72 o
   2   0  10         24.84         25.98         5.71 o
   3   0  10        100.01        101.66         9.09 o
   4   0  10        268.33        243.31        16.85 o
   5   0  10        304.08        298.22        27.84 o
   6   0  10         74.51         69.20        15.39 o
  -9   1  10          4.19          2.91         4.47 o
  -8   1  10         18.17         15.50         5.34 o
  -7   1  10        233.10        235.39        10.56 o
  -6   1  10        617.44        584.43        14.14 o
  -5   1  10         89.90         89.73         6.50 o
  -4   1  10         21.52         21.63         3.77 o
  -3   1  10          9.90          5.53         2.66 o
  -2   1  10        285.17        258.71         9.11 o
  -1   1  10        374.38        378.13        10.76 o
   0   1  10        157.16        155.02         7.32 o
   1   1  10        248.44        223.21         8.78 o
   2   1  10         67.87         57.80         5.81 o
   3   1  10         36.76         50.58         5.42 o
   4   1  10         89.98         92.52         7.42 o
   5   1  10         23.07         34.17         8.03 o
   6   1  10          0.59         -3.89         3.89 o
  -9   2  10          7.55          6.55         5.48 o
  -8   2  10          0.03         -3.65         4.32 o
  -7   2  10         10.56         11.46         3.43 o
  -6   2  10          6.11          9.78         2.98 o
  -5   2  10         17.02         15.97         3.39 o
  -4   2  10        124.18        122.98         7.07 o
  -3   2  10          0.62         -0.18         1.93 o
  -2   2  10         16.84         13.78         2.90 o
  -1   2  10        206.53        203.71         8.06 o
   0   2  10         18.08         15.96         3.40 o
   1   2  10          1.47          0.70         2.25 o
   2   2  10          9.67          7.57         4.30 o
   3   2  10         62.86         56.06         7.89 o
   4   2  10        142.35        135.93        23.82 o
   5   2  10         87.51         94.45        18.35 o
   6   2  10         34.71         34.19        14.69 o
  -8   3  10          0.09         -2.47         3.41 o
  -7   3  10         34.54         38.30         6.38 o
  -6   3  10         64.59         63.28         7.25 o
  -5   3  10          7.32          4.48         3.28 o
  -4   3  10          2.64          1.35         2.66 o
  -3   3  10          0.00         -1.82         3.83 o
  -2   3  10        149.90        122.78        11.10 o
  -1   3  10         59.29         61.76         9.00 o
   0   3  10         65.89         65.93         9.55 o
   1   3  10          5.86          7.21         4.84 o
   2   3  10          5.64          5.53         4.69 o
   3   3  10          1.35         -2.46         3.61 o
   4   3  10         15.62         14.30         9.63 o
   5   3  10          1.42         -5.24         7.76 o
  -8   4  10          3.48         -4.24         4.24 o
  -7   4  10          3.37         -1.66         4.50 o
  -6   4  10          1.45         -3.53         3.53 o
  -5   4  10         29.29         27.28         7.37 o
  -4   4  10          4.50          3.20         4.17 o
  -3   4  10          7.05          7.19         4.22 o
  -2   4  10        130.30        148.45        13.65 o
  -1   4  10          2.17          5.54         5.00 o
   0   4  10          8.04         11.46         5.57 o
   1   4  10          6.41         10.10         5.40 o
   2   4  10         84.18         85.33        10.31 o
   3   4  10          2.83          4.21         4.45 o
   4   4  10         12.06         18.78        11.08 o
   5   4  10          0.04         -6.40         6.43 o
  -7   5  10          5.38          5.84         4.88 o
  -6   5  10         12.38          3.66         5.12 o
  -5   5  10          4.44          2.76         4.67 o
  -4   5  10          6.25          2.72         4.28 o
  -3   5  10          0.01         -0.82         3.47 o
  -2   5  10          0.01          1.41         4.41 o
  -1   5  10          6.88          1.22         4.11 o
   0   5  10        269.19        279.29        16.79 o
   1   5  10        157.06        147.55        13.30 o
   2   5  10         14.78         14.02         6.17 o
   3   5  10         33.34         35.86         9.97 o
   4   5  10         13.02         14.60         9.85 o
  -6   6  10          7.11          2.89         4.44 o
  -5   6  10         31.35         26.52         9.28 o
  -4   6  10         39.04         38.07         8.09 o
  -3   6  10         54.58         58.92         9.47 o
  -2   6  10        102.16        100.35        11.94 o
  -1   6  10         32.77         31.53         8.12 o
   0   6  10          1.34          3.59         4.78 o
   1   6  10         12.18          9.21         5.81 o
   2   6  10         50.28         44.55         9.10 o
   3   6  10         49.06         47.17        16.29 o
  -4   7  10          3.20          3.08         5.73 o
  -3   7  10          0.41         -2.65         5.50 o
  -2   7  10          0.91         -1.41         5.14 o
  -1   7  10         44.96         44.13         9.33 o
   0   7  10        116.81        122.94        12.97 o
   1   7  10         86.46         76.54        11.09 o
  -9   1  11          2.72         -0.88         4.47 o
  -8   1  11          8.92          5.44         3.97 o
  -7   1  11          3.83          1.75         2.75 o
  -6   1  11          1.89          2.42         2.30 o
  -5   1  11         12.45         12.30         3.56 o
  -4   1  11         80.32         77.18         6.35 o
  -3   1  11         63.68         63.65         5.64 o
  -2   1  11         17.16         22.43         3.79 o
  -1   1  11        128.09        118.36         7.05 o
   0   1  11         44.58         48.75         5.01 o
   1   1  11         93.96         87.21         6.28 o
   2   1  11         60.49         63.42         6.11 o
   3   1  11          2.24         -1.20         2.61 o
   4   1  11          0.27          0.63         2.30 o
   5   1  11          0.32          3.43         5.97 o
  -9   2  11          1.13          0.76         4.97 o
  -8   2  11          1.12          7.40         4.32 o
  -7   2  11          3.83          6.06         3.14 o
  -6   2  11         53.37         52.20         5.09 o
  -5   2  11         96.87         97.92         6.61 o
  -4   2  11         95.19        109.38         6.93 o
  -3   2  11         71.30         72.09         5.79 o
  -2   2  11         84.72         89.46         6.11 o
  -1   2  11         37.65         37.54         4.55 o
   0   2  11          6.12         13.64         4.72 o
   1   2  11        249.88        226.96        12.45 o
   2   2  11        141.00        143.57        11.69 o
   3   2  11         44.28         59.06         9.45 o
   4   2  11         33.22         40.81        17.19 o
   5   2  11          3.10          8.31         8.29 o
  -8   3  11          8.26         -0.53         5.00 o
  -7   3  11          1.18          2.03         3.04 o
  -6   3  11          0.28          2.98         2.98 o
  -5   3  11          1.55         -1.93         3.88 o
  -4   3  11        104.46         94.52        10.74 o
  -3   3  11        281.50        275.95        16.47 o
  -2   3  11        138.02        146.13        12.86 o
  -1   3  11        296.35        264.92        16.15 o
   0   3  11        305.60        269.29        16.06 o
   1   3  11        272.24        274.46        16.05 o
   2   3  11        127.60        135.38        12.20 o
   3   3  11          0.22         -1.63         3.67 o
   4   3  11          0.04          0.97         3.80 o
   5   3  11          1.14         -4.40         7.58 o
  -8   4  11          1.81         -0.25         6.30 o
  -7   4  11          0.74         -3.50         6.02 o
  -6   4  11         10.85          1.51         5.42 o
  -5   4  11        149.53        137.36        13.09 o
  -4   4  11         97.51         98.44        10.98 o
  -3   4  11         28.50         28.33         7.15 o
  -2   4  11          0.45          3.47         3.80 o
  -1   4  11         58.29         64.61         9.64 o
   0   4  11         63.65         64.84         9.35 o
   1   4  11        126.62        130.63        12.26 o
   2   4  11        104.08        114.86        12.11 o
   3   4  11         39.05         44.42         8.60 o
   4   4  11         18.79          9.15        10.53 o
  -7   5  11          3.78          2.38         5.10 o
  -6   5  11          2.39         -2.44         4.52 o
  -5   5  11          6.47          0.76         4.70 o
  -4   5  11          3.01         -2.21         4.23 o
  -3   5  11         56.80         52.87         9.12 o
  -2   5  11         58.28         61.60        10.02 o
  -1   5  11         86.19         83.12        11.01 o
   0   5  11        120.72        114.07        12.42 o
   1   5  11         69.26         68.88        10.29 o
   2   5  11         43.64         57.67        10.09 o
   3   5  11          6.08          0.85         5.42 o
  -6   6  11          3.48         10.26         7.12 o
  -5   6  11         13.88          7.90         6.91 o
  -4   6  11         14.11          6.68         5.37 o
  -3   6  11          9.59         12.03         6.03 o
  -2   6  11          0.00         -3.75         3.75 o
  -1   6  11         22.02         14.42         6.36 o
   0   6  11         15.94         15.44         6.81 o
   1   6  11         14.42          1.18         6.96 o
   2   6  11          1.27          4.94         5.14 o
  -3   7  11         11.04          9.42         7.59 o
  -2   7  11          9.40          4.38         6.25 o
  -1   7  11          0.01          4.31         6.10 o
   0   7  11          0.20         -0.64         7.28 o
  -8   0  12         34.77         57.90        14.51 o
  -7   0  12          9.78          8.54         5.56 o
  -6   0  12         51.53         43.94         7.46 o
  -5   0  12          5.35         10.06         4.81 o
  -4   0  12         49.31         51.47         7.77 o
  -3   0  12          0.05         -2.56         2.56 o
  -2   0  12          0.11          1.37         3.15 o
  -1   0  12        203.73        192.25        12.68 o
   0   0  12        258.96        271.51        14.77 o
   1   0  12        166.63        172.04        11.94 o
   2   0  12        225.15        270.71        14.85 o
   3   0  12         63.54         60.36         7.66 o
   4   0  12          8.54         17.03         8.36 o
   5   0  12          6.32         13.33         9.13 o
  -8   1  12          2.19          5.49         3.84 o
  -7   1  12          0.08          3.26         2.69 o
  -6   1  12         41.06         42.70         4.93 o
  -5   1  12        104.55        105.13         7.03 o
  -4   1  12         88.61         94.38         6.80 o
  -3   1  12        785.85        752.46        16.62 o
  -2   1  12        808.98        751.88        16.46 o
  -1   1  12         81.97         79.33         6.27 o
   0   1  12         22.60         19.62         3.93 o
   1   1  12          5.70          7.63         2.90 o
   2   1  12         29.44         23.29         4.15 o
   3   1  12         30.90         40.51         7.43 o
   4   1  12         13.33         23.61        13.08 o
  -8   2  12         21.35         20.61         6.46 o
  -7   2  12          0.07         -1.17         3.53 o
  -6   2  12         28.55         34.24         4.49 o
  -5   2  12          7.88          8.95         2.85 o
  -4   2  12         14.66         12.23         3.12 o
  -3   2  12          0.56          1.66         2.84 o
  -2   2  12         24.74         20.55         4.75 o
  -1   2  12         29.67         34.65         5.55 o
   0   2  12        136.88        131.52        10.05 o
   1   2  12         52.08         50.20         6.92 o
   2   2  12         64.72         68.46         8.87 o
   3   2  12         23.26         25.84         6.31 o
   4   2  12          0.78          2.39         6.95 o
  -8   3  12          0.36          4.60         6.66 o
  -7   3  12         15.27          7.37         5.55 o
  -6   3  12          1.05          0.11         4.45 o
  -5   3  12          6.17          3.58         4.89 o
  -4   3  12          0.01          3.37         4.20 o
  -3   3  12         59.39         57.06         9.25 o
  -2   3  12         91.54         74.18        14.06 o
  -1   3  12          1.05         -3.19         3.19 o
   0   3  12          0.57          1.65         3.87 o
   1   3  12          7.04          0.38         4.50 o
   2   3  12         38.14         33.30         7.26 o
   3   3  12          2.75         -0.97         5.68 o
   4   3  12          7.58          7.02         7.24 o
  -7   4  12         19.91         19.03         6.49 o
  -6   4  12         11.32          7.78         6.01 o
  -5   4  12          0.02         -2.87         4.47 o
  -4   4  12          0.69         -0.56         4.13 o
  -3   4  12          0.92          1.10         4.42 o
  -2   4  12         63.52         48.12         8.96 o
  -1   4  12         50.14         47.82         8.98 o
   0   4  12          0.23          1.86         4.05 o
   1   4  12          0.03          2.33         4.77 o
   2   4  12         11.03          8.94         5.16 o
   3   4  12          2.62         -4.26         4.29 o
  -6   5  12         20.15         11.42         6.13 o
  -5   5  12         29.16         24.21         7.95 o
  -4   5  12         50.68         44.48        10.25 o
  -3   5  12         61.48         55.97         9.87 o
  -2   5  12         33.09         33.06         8.99 o
  -1   5  12         21.60         19.46         7.18 o
   0   5  12         25.78         23.52         7.51 o
   1   5  12          9.18          4.91         4.90 o
   2   5  12          3.89          3.69         5.10 o
  -5   6  12          1.93         -2.26         7.45 o
  -4   6  12          1.56         -4.56         4.72 o
  -3   6  12          2.08          5.38         6.62 o
  -2   6  12         46.55         44.77        12.35 o
  -1   6  12         67.80         53.93        12.00 o
   0   6  12         28.70         40.27        11.77 o
   1   6  12         21.97         31.21        10.64 o
  -8   1  13          2.03          2.11         3.30 o
  -7   1  13         31.81         41.01         5.65 o
  -6   1  13         17.48         23.65         4.41 o
  -5   1  13         28.36         30.29         4.53 o
  -4   1  13         24.91         23.39         4.15 o
  -3   1  13          2.79          1.65         2.23 o
  -2   1  13         52.03         57.86         5.99 o
  -1   1  13          9.29         12.21         3.35 o
   0   1  13         19.83         15.92         4.13 o
   1   1  13          6.15          8.82         3.46 o
   2   1  13         14.48         20.97         5.00 o
   3   1  13         18.92         20.42         4.55 o
   4   1  13         10.99         20.47        15.44 o
  -8   2  13          2.14          1.56         4.26 o
  -7   2  13         28.16         31.96         4.96 o
  -6   2  13         13.90         20.43         4.19 o
  -5   2  13         24.58         34.18         6.17 o
  -4   2  13          4.54          4.13         3.18 o
  -3   2  13         20.00         18.04         4.30 o
  -2   2  13        143.98        127.64         9.18 o
  -1   2  13        106.32        103.28         8.55 o
   0   2  13        115.85        122.45         9.97 o
   1   2  13         11.17         11.03         4.50 o
   2   2  13          3.78          8.83         4.65 o
   3   2  13          0.03          4.46         3.41 o
  -7   3  13         69.08         72.92        10.93 o
  -6   3  13        101.61        107.99        12.42 o
  -5   3  13         80.17         73.53        10.92 o
  -4   3  13         62.26         55.25         9.16 o
  -3   3  13         44.01         32.06         7.68 o
  -2   3  13         95.36         90.66        11.58 o
  -1   3  13         15.44         11.02         6.06 o
   0   3  13         18.56          6.35         5.30 o
   1   3  13         39.04         52.61         9.33 o
   2   3  13         71.14         88.72        10.33 o
   3   3  13         59.95         55.03        10.36 o
  -6   4  13         13.36          5.89         6.35 o
  -5   4  13          0.32         -3.21         4.09 o
  -4   4  13         12.31         15.77         6.31 o
  -3   4  13         38.19         43.63         8.84 o
  -2   4  13         78.29         77.20        11.27 o
  -1   4  13        131.79        131.84        13.14 o
   0   4  13         87.22         84.36        11.24 o
   1   4  13          4.99          1.25         4.43 o
   2   4  13          0.02          1.40         4.04 o
  -5   5  13         24.50         32.95        10.89 o
  -4   5  13          9.83         10.54         8.36 o
  -3   5  13         19.80          7.27         5.32 o
  -2   5  13         21.98         16.52         6.61 o
  -1   5  13          3.53          2.35         4.27 o
   0   5  13          0.76          0.39         4.47 o
   1   5  13          6.93          3.60         5.89 o
  -3   6  13         12.41         22.68        10.19 o
  -2   6  13          9.77         15.27         9.18 o
  -1   6  13          5.64          7.29         7.05 o
  -7   0  14          1.58          2.59         4.50 o
  -6   0  14          3.15          5.92         3.85 o
  -5   0  14         47.90         58.63        10.38 o
  -4   0  14        145.43        150.32        12.37 o
  -3   0  14         11.47         13.30         4.96 o
  -2   0  14          0.06         -0.45         3.30 o
  -1   0  14         23.07         18.82         5.82 o
   0   0  14         59.47         66.11         8.52 o
   1   0  14         18.45         23.54         5.84 o
   2   0  14          3.05          7.31         4.23 o
   3   0  14          7.39         37.94         9.40 o
  -7   1  14         45.47         51.59         5.85 o
  -6   1  14        159.86        171.38         9.15 o
  -5   1  14         69.40         70.16         6.38 o
  -4   1  14          8.35         10.85         3.25 o
  -3   1  14         15.89         15.00         4.20 o
  -2   1  14        110.66        114.01         9.52 o
  -1   1  14         88.51         86.53         8.00 o
   0   1  14        109.47        106.04         8.47 o
   1   1  14        124.37        129.68         9.01 o
   2   1  14         98.98        113.17         9.25 o
   3   1  14         28.19         48.40         7.23 o
  -7   2  14          8.46         12.08         4.30 o
  -6   2  14          0.30          0.83         2.48 o
  -5   2  14         16.17         28.58         5.12 o
  -4   2  14         53.51         56.18         6.65 o
  -3   2  14          0.04         -0.28         2.65 o
  -2   2  14          2.04          2.64         3.06 o
  -1   2  14          7.64         12.86         4.02 o
   0   2  14         18.78         20.74         5.50 o
   1   2  14         10.20         10.94         4.58 o
   2   2  14          1.54          7.30         3.61 o
  -6   3  14         22.79         18.18         6.55 o
  -5   3  14          0.00         -3.21         3.21 o
  -4   3  14          4.11          7.51         4.96 o
  -3   3  14          0.02          2.82         4.18 o
  -2   3  14         25.83         19.27         6.50 o
  -1   3  14         13.16          9.34         8.72 o
   0   3  14          1.12         -2.89         6.59 o
   1   3  14          0.23         -0.91         3.60 o
   2   3  14          5.52          9.92         4.21 o
  -6   4  14          0.03         -2.32         5.10 o
  -5   4  14          0.00         -0.63         4.48 o
  -4   4  14          3.02          6.69         5.49 o
  -3   4  14         29.22         28.51         7.64 o
  -2   4  14         16.83          9.51         5.48 o
  -1   4  14          8.05          7.74         5.63 o
   0   4  14          0.00          2.13         4.48 o
   1   4  14          4.52         -0.36        13.44 o
  -4   5  14          0.17          3.10         7.73 o
  -3   5  14          0.95          2.27         8.30 o
  -2   5  14          1.21          1.94         6.27 o
  -1   5  14          7.29          4.56         6.61 o
  -7   1  15          0.00          6.90         2.77 o
  -6   1  15          2.30          2.76         3.57 o
  -5   1  15          0.05          5.42         2.85 o
  -4   1  15          5.36          9.32         4.68 o
  -3   1  15         33.91         42.50         6.04 o
  -2   1  15         25.74         30.34         5.20 o
  -1   1  15         27.54         31.06         5.47 o
   0   1  15         19.48         23.60         4.40 o
   1   1  15         14.08         13.35         6.35 o
   2   1  15         14.54         23.06         6.85 o
  -6   2  15          5.80         11.50         6.62 o
  -5   2  15         26.42         44.78         5.96 o
  -4   2  15         47.67         65.36         7.55 o
  -3   2  15         53.29         67.75         8.43 o
  -2   2  15          3.12          2.88         2.93 o
  -1   2  15         10.98         20.81         4.91 o
   0   2  15          7.84         11.54         4.05 o
   1   2  15         12.30         18.95         6.48 o
  -5   3  15          7.14         12.04         7.79 o
  -4   3  15         19.22         17.24         6.20 o
  -3   3  15         83.06         83.77        11.32 o
  -2   3  15        131.21        133.67        13.56 o
  -1   3  15         80.06         91.48        13.76 o
   0   3  15         69.07         75.68        12.76 o
   1   3  15         72.58         88.07        12.86 o
  -4   4  15         77.45         87.81        14.55 o
  -3   4  15         32.57         28.79        10.17 o
  -2   4  15          5.95          2.07         8.53 o
  -1   4  15          0.38          1.66        10.14 o
  -6   0  16          8.92          7.09        10.47 o
  -5   0  16          1.54          6.73         5.29 o
  -4   0  16          5.57         10.03         3.69 o
  -3   0  16         10.78          5.14         4.70 o
  -2   0  16          0.02          2.75         7.97 o
  -1   0  16         11.42         22.09         9.74 o
   0   0  16         61.61         69.95        17.19 o
  -5   1  16         18.37         42.45         5.31 o
  -4   1  16         45.56         55.79         6.12 o
  -3   1  16        134.47        125.40         9.01 o
  -2   1  16        253.70        241.83        16.28 o
  -1   1  16        124.72        124.38        12.09 o
   0   1  16          3.23         -0.93         3.88 o
  -5   2  16          3.65          5.42         4.08 o
  -4   2  16          1.93         12.54         6.16 o
  -3   2  16          2.06          5.92         4.03 o
  -2   2  16          0.87          8.40         4.63 o
  -1   2  16          0.43          4.73         4.14 o
   0   2  16         19.37         28.16         8.48 o
  -4   3  16          0.02         -1.38         5.29 o
  -3   3  16         18.91         11.96         7.63 o
  -2   3  16         28.38         24.04         8.32 o
                                                
